# Supplementary material for: Rbpms2 promotes female fate upstream of the nutrient sensing Gator2 complex component Mios
Source: Nat Commun. 2024 Jun 19;15:5248. doi: 10.1038/s41467-024-49613-2 (PMC11187175; doi:10.1038/s41467-024-49613-2)
Supplement: Supplementary file 4 — Source data [file 41467_2024_49613_MOESM4_ESM.xlsx]

## Sheet: Figure 1
Figure 1c	GO Biological Process
ID	Description	GeneRatio	BgRatio	pvalue	p.adjust	qvalue	rboRNAs	Gene Count
GO:0022613	ribonucleoprotein complex biogenesis	36/596	326/18466	1.27458249945777e-10	1.87746002170129e-07	1.73141970057921e-07	nol11/rpf1/ddx18/ebna1bp2/crnkl1/eif3eb/sltm/eif3d/puf60b/rpl10/ruvbl1/ruvbl2/srpk1a/tarbp2/npm1a/riok3/snrpc/luc7l3/mphosph6/mterf3/nup88/prpf6/rpl5a/rpl7/rpl7l1/rps16/rps21/urb2/wbp11/wdr12/wdr36/xab2/gnl3/rps14/dcaf13/eif3i	36
GO:0016071	mRNA metabolic process	35/596	471/18466	4.43081810775667e-06	0.00160826	0.00148316	cwf19l2/crnkl1/angel2/rbm15b/sltm/srrm1/puf60b/cirbpb/dhx38/srpk1a/tut1/sf3a3/rbfox2/khdrbs1b/snrnp70/rnmt/cnot3a/dnd1/cpsf2/casc3/snrpc/gpatch1/luc7l3/parn/pnrc2/prpf4/prpf4bb/prpf6/rpl22/rprd1b/u2af2b/wbp11/xab2/gpkow/hnrnpa0b	35
GO:0034660	ncRNA metabolic process	33/596	390/18466	4.93181931027579e-07	0.000484305	0.000446632	nol11/rpf1/ddx18/ebna1bp2/tarbp2/tdrd9/tdrkh/tut1/piwil2/trit1/gtpbp3/riok3/mettl2a/mphosph6/polr1e/rpl7/rpl7l1/rps16/rps21/trmt44/trmt61a/tyw1/wbp11/wdr12/wdr36/zcchc8/gnl3/rps14/dcaf13/dus1l/gatb/iars2/ints8	33
GO:0006397	mRNA processing	29/596	351/18466	3.89582508932454e-06	0.00160826	0.00148316	cwf19l2/crnkl1/rbm15b/sltm/srrm1/puf60b/cirbpb/dhx38/srpk1a/tut1/sf3a3/rbfox2/khdrbs1b/snrnp70/rnmt/cpsf2/casc3/snrpc/gpatch1/luc7l3/prpf4/prpf4bb/prpf6/rpl22/rprd1b/u2af2b/wbp11/xab2/gpkow	29
GO:0034470	ncRNA processing	27/596	299/18466	1.57949131101667e-06	0.000930636	0.000858246	nol11/rpf1/ddx18/ebna1bp2/tarbp2/tut1/trit1/gtpbp3/riok3/mettl2a/mphosph6/rpl7/rpl7l1/rps16/rps21/trmt44/trmt61a/tyw1/wbp11/wdr12/wdr36/zcchc8/gnl3/rps14/dcaf13/dus1l/ints8	27
GO:0042254	ribosome biogenesis	23/596	229/18466	1.54852262605248e-06	0.000930636	0.000858246	nol11/rpf1/ddx18/ebna1bp2/sltm/rpl10/npm1a/riok3/mphosph6/mterf3/nup88/rpl5a/rpl7/rpl7l1/rps16/rps21/urb2/wbp11/wdr12/wdr36/gnl3/rps14/dcaf13	23
GO:0000398	mRNA splicing, via spliceosome	21/596	232/18466	2.17596057119911e-05	0.00343541	0.00316819	cwf19l2/crnkl1/rbm15b/srrm1/puf60b/cirbpb/dhx38/srpk1a/sf3a3/khdrbs1b/snrnp70/casc3/snrpc/luc7l3/prpf4/prpf4bb/prpf6/rpl22/wbp11/xab2/gpkow	21
GO:0000375	RNA splicing, via transesterification reactions	21/596	232/18466	2.17596057119911e-05	0.00343541	0.00316819	cwf19l2/crnkl1/rbm15b/srrm1/puf60b/cirbpb/dhx38/srpk1a/sf3a3/khdrbs1b/snrnp70/casc3/snrpc/luc7l3/prpf4/prpf4bb/prpf6/rpl22/wbp11/xab2/gpkow	21
GO:0000377	RNA splicing, via transesterification reactions with bulged adenosine as nucleophile	21/596	232/18466	2.17596057119911e-05	0.00343541	0.00316819	cwf19l2/crnkl1/rbm15b/srrm1/puf60b/cirbpb/dhx38/srpk1a/sf3a3/khdrbs1b/snrnp70/casc3/snrpc/luc7l3/prpf4/prpf4bb/prpf6/rpl22/wbp11/xab2/gpkow	21
GO:0022618	ribonucleoprotein complex assembly	16/596	134/18466	6.79291262897663e-06	0.00200119	0.00184553	crnkl1/eif3eb/eif3d/puf60b/rpl10/ruvbl1/ruvbl2/srpk1a/tarbp2/snrpc/luc7l3/prpf6/rpl5a/xab2/rps14/eif3i	16
Figure 1d						Figure 1e
rboRNA						Gene Set		ES	NES	Nominal P-Value	FDR	FWER	RND ES	Hit Indices	ES Profile	Rank at ES	Rank Score at ES
Gene Name	log2FoldChange	pvalue	padj			gene_sets.gmt#GO_RIBOSOME_BIOGENESIS		0.575	1.4436	0.1917	1	1	0.6399 -0.1863 0.4585 -0.6591 0.5750 0.6399 0.4020 -0.4585 -0.4372 0.2552 -0.5750 0.1863 -0.6591 -0.2552 -0.2766 0.2766 -0.4372 -0.6591 0.5750 -0.6399 -0.2766 0.4020 -0.6399 -0.6591 0.4020 0.2766 0.6591 0.1863 0.4372 0.4585 0.6591 0.4020 -0.4020 -0.6591 -0.5750 -0.4020 0.2552 0.1320 0.5750 0.2552 -0.4372 0.2766 -0.1320 -0.4585 -0.2552 -0.6591 -0.4585 -0.1320 0.4585 0.5750 -0.6591 -0.4372 -0.5750 …	59 79 83 113 140 151 155 186 205 231 253 265 281 348 354 356 359 363 367 368 369 371 393 394 400 404 416 430 432 434 445 453 462 464 480 482 484 495 496 497 502 504 520 521 560 563 579 582 585 596 609 620 642 659 668 673 675 687 698 717 725 726 734 736 738 746 759 775 793 808 816 830 859 863 864 940 943 949 956 968 1001 1005 1038 1129 1167 1181 1293 1403 1457 1487 1545 1548 1605 1618 1632 1669 16…	0.0069 0.0159 0.0259 0.0333 0.0404 0.0485 0.0570 0.0632 0.0702 0.0764 0.0828 0.0899 0.0966 0.0995 0.1066 0.1140 0.1212 0.1284 0.1356 0.1430 0.1504 0.1577 0.1635 0.1708 0.1777 0.1847 0.1912 0.1974 0.2045 0.2116 0.2181 0.2247 0.2313 0.2383 0.2443 0.2513 0.2582 0.2645 0.2715 0.2785 0.2852 0.2921 0.2980 0.3050 0.3092 0.3159 0.3216 0.3283 0.3349 0.3410 0.3469 0.3529 0.3581 0.3636 0.3697 0.3760 0.3825 …	2417	0.5828
cxcl19	3.79929	2.01E-08	0.000269478			gene_sets.gmt#GO_NUCLEOLAR_PART		0.4918	1.1215	0.406	1	1	0.6727 0.2601 0.2448 -0.4913 0.4918 0.6727 0.5715 -0.2448 -0.5214 0.3607 -0.4918 -0.2601 -0.4913 -0.3607 -0.5316 0.5316 -0.5214 -0.4913 0.4918 -0.6727 -0.5316 0.5715 -0.6727 -0.4913 0.5715 0.5316 0.4913 -0.2601 0.5214 0.2448 0.4913 0.5715 -0.5715 -0.4913 -0.4918 -0.5715 0.3607 0.2115 0.4918 0.3607 -0.5214 0.5316 -0.2115 -0.2448 -0.3607 -0.4913 -0.2448 -0.2115 0.2448 0.4918 -0.4913 -0.5214 -0.4918…	142 484 485 563 783 864 943 1403 1609 1644 1722 1904 2097 2269 2275 2303 3163 3262 3319 3657 3790 3975 4258 4305 5400 5478 6333 6346 6370 6432 6456 6472 6786 6827 7347 7723 8176 8400 8428 9036 9108 9362 9608 10583 10693 11223 12518	0.0513 0.0762 0.1245 0.1662 0.1949 0.2319 0.2681 0.2730 0.2933 0.3251 0.3533 0.3729 0.3902 0.4076 0.4364 0.4635 0.4283 0.4449 0.4639 0.4618 0.4729 0.4795 0.4777 0.4918 0.4280 0.4336 0.3812 0.3864 0.3908 0.3922 0.3961 0.4004 0.3824 0.3829 0.3477 0.3234 0.2962 0.2859 0.2893 0.2565 0.2610 0.2545 0.2501 0.2017 0.2135 0.1999 0.1436	4305	0.3571
si:ch211-125e6.14	4.00336	2.08E-07	0.00106202			gene_sets.gmt#GO_REGULATION_OF_TOR_SIGNALING		-0.362	-1.2093	0.1124	1	1	-0.3514 0.2264 0.2512 0.2028 -0.3620 -0.3514 0.3346 -0.2512 -0.2611 -0.3769 0.3620 -0.2264 0.2028 0.3769 0.3195 -0.3195 -0.2611 0.2028 -0.3620 0.3514 0.3195 0.3346 0.3514 0.2028 0.3346 -0.3195 -0.2028 -0.2264 0.2611 0.2512 -0.2028 0.3346 -0.3346 0.2028 0.3620 -0.3346 -0.3769 -0.2957 -0.3620 -0.3769 -0.2611 -0.3195 0.2957 -0.2512 0.3769 0.2028 -0.2512 0.2957 0.2512 -0.3620 0.2028 -0.2611 0.3620 -0…	249 1031 1372 2343 2717 2850 3161 4834 5259 5573 5985 6664 7230 7587 7738 7980 8202 8427 8456 8505 9089 9224 9759 10376 10682 11220 11359 11409 11416 11659 11673 12182 12215 12670 13021 13152 13231 13329 13809 13820 14001	0.0406 0.0302 0.0460 0.0100 0.0128 0.0312 0.0354 -0.0640 -0.0802 -0.0906 -0.1102 -0.1523 -0.1898 -0.2134 -0.2221 -0.2356 -0.2465 -0.2564 -0.2526 -0.2498 -0.2799 -0.2783 -0.3007 -0.3247 -0.3251 -0.3377 -0.3218 -0.2995 -0.2741 -0.2630 -0.2360 -0.2393 -0.2095 -0.2044 -0.1880 -0.1549 -0.1170 -0.0791 -0.0580 -0.0046 0.0417	11219	-0.4701
atp1a1a.4	3.71224	3.07E-07	0.00106202
angptl3	-9.51818	3.17E-07	0.00106202
thrsp	-9.09672	1.408E-06	0.00351169
zgc:158463	3.60865	1.57158E-06	0.00351169
mt2	4.01439	2.69735E-06	0.00516619
xylb	-2.64301	6.93719E-06	0.00883466
star	-4.61501	7.36919E-06	0.00883466
zgc:172143	-6.47959	7.4222E-06	0.00883466
zgc:174917	4.43122	8.25535E-06	0.00883466
zp2.5	4.87166	8.56646E-06	0.00883466
trmt44	-2.28238	6.98682E-06	0.00883466
scd	-2.94059	9.67867E-06	0.00926871
her5	4.32496	1.31904E-05	0.0117896
srd5a1	-6.14156	1.62668E-05	0.0131778
ankrd45	-3.23921	1.685E-05	0.0131778
h1m	3.87496	1.80733E-05	0.0131778
p2rx4b	-8.51252	1.94763E-05	0.0131778
zp3.1	4.51543	2.14262E-05	0.0131778
zgc:165481	-8.23627	2.16288E-05	0.0131778
b3gat1a	-6.30035	2.20812E-05	0.0131778
hsf2	1.85348	2.26068E-05	0.0131778
gnao1a	2.55294	2.43558E-05	0.0136058
zgc:153968	3.601	3.13602E-05	0.0154303
rgs8	4.44493	3.26105E-05	0.0154303
slc22a6l	4.49078	3.27158E-05	0.0154303
LOC100537930	-7.56698	3.32422E-05	0.0154303
wu:fa56d06	4.51167	3.33765E-05	0.0154303
msgn1	3.50542	3.56297E-05	0.0159229
serpinf1	-1.97066	4.29224E-05	0.0185632
gpm6aa	2.88318	4.49029E-05	0.0188129
zmp:0000001138	-4.06911	4.96134E-05	0.0201566
cx52.9	7.92992	5.12955E-05	0.020227
birc5b	3.06959	5.51405E-05	0.021122
slc25a24l	-4.23237	6.87375E-05	0.025599
igf3	-2.03933	7.58579E-05	0.0274872
cldnd	3.85621	8.17037E-05	0.0288264
rps27.2	1.95213	8.68804E-05	0.0298668
dgat2	-3.95157	8.97504E-05	0.0300821
hsd3b7	-2.05756	0.000112287	0.0367178
ccdc85al	-5.35253	0.000126997	0.0394014
rps29	2.68468	0.000127497	0.0394014
fabp1b.1	4.71691	0.00012931	0.0394014
rpl35	2.71774	0.000137209	0.0396673
si:ch211-14a17.7	2.73003	0.000138161	0.0396673
si:ch211-240l14.1	-4.10508	0.000139059	0.0396673
lhb	-7.39687	0.000143379	0.0400474
wbp11	3.03993	0.000146835	0.0401758
slc12a3	2.8769	0.000166428	0.0446259
rpl23a	2.43195	0.000194787	0.0511655
zgc:158852	1.55731	0.000201271	0.0511655
LOC100301575	3.44567	0.000202265	0.0511655
rpl31	2.16259	0.000236114	0.0586218
cxcl12b	-2.1559	0.000248612	0.0598864
sema4ba	-7.8654	0.000250141	0.0598864
hmgb3a	-2.09424	0.000255711	0.0601459
gadd45ga	2.35392	0.00027054	0.0625367
chad	-2.43882	0.000279617	0.0635394
tmtops3a	-7.7807	0.000290292	0.0638024
nrg1	2.61028	0.000290058	0.0638024
nkx2.3	2.40043	0.00030308	0.0652339
apoea	4.44245	0.000312329	0.0652339
zgc:171818	3.58695	0.00031552	0.0652339
tm4sf4	3.81955	0.000316268	0.0652339
zgc:123278	5.24811	0.000332267	0.0674956
rplp2	2.40286	0.000348045	0.0696454
fam151a	8.85553	0.000354773	0.069903
c1qtnf9	4.7809	0.00035976	0.069903
cdh17	3.70392	0.000375241	0.0718693
rnf139	2.45693	0.000385097	0.0727183
zp2.2	3.85871	0.000404657	0.0753506
LOC100148329	-4.76747	0.000418213	0.0768079
zgc:63489	2.4818	0.000439146	0.0779964
rps25	2.37523	0.000439635	0.0779964
zgc:173652	5.51612	0.000451382	0.0779964
sat1a.1	2.41584	0.000451571	0.0779964
sema7a	-3.97146	0.000456819	0.0779964
zp3	3.08377	0.000459589	0.0779964
neu3.1	-4.29263	0.000472631	0.079207
si:ch211-212o1.2	-1.57624	0.000482911	0.0793741
cldn15la	5.28813	0.000489757	0.0793741
hbl3	3.69337	0.00050016	0.0793741
immp2l	1.86433	0.000502844	0.0793741
prkar2ab	-3.77743	0.00050323	0.0793741
itln3	4.65008	0.000518296	0.0808
si:ch211-153b23.4	3.45875	0.000568982	0.0876821
zgc:123295	2.22273	0.000576049	0.0877624
s100a10a	2.75467	0.00062458	0.0911835
rplp2l	2.46059	0.000631245	0.0911835
fgf19	-5.81362	0.000631758	0.0911835
zgc:136254	2.48597	0.000632168	0.0911835
he2	-6.86121	0.000633647	0.0911835
jam2b	-1.6851	0.00064342	0.0911835
sh3d21	1.56264	0.000652089	0.0911835
ube2d2	1.591	0.000652914	0.0911835
pllp	1.98578	0.000665647	0.0920034
zgc:171776	2.05153	0.000696559	0.0937372
mxc	2.17848	0.000696579	0.0937372
rpl17	2.17577	0.000699166	0.0937372
hnf4g	2.60212	0.000719223	0.0954715
hnrnpm	2.49484	0.000749305	0.0972458
clec14a	-2.41222	0.000757072	0.0972458
gnb2	-2.22538	0.000761064	0.0972458
zgc:171779	2.28	0.000776321	0.0972458
zgc:171446	3.25999	0.000780796	0.0972458
ppp1r27b	2.35129	0.00078171	0.0972458
slc13a2	2.98934	0.000786881	0.0972458
zp2.1	4.0142	0.000790616	0.0972458
si:dkey-208c12.2	-7.54731	0.000816802	0.0995533
wdr1	1.99325	0.00083864	0.0996208
zgc:171670	3.10198	0.000841429	0.0996208
hmx3a	2.78108	0.000852735	0.0996208
lgals2b	3.66045	0.000860241	0.0996208
zp2.3	4.02804	0.000866106	0.0996208
npm2b	2.8778	0.000870861	0.0996208
mpx	3.85903	0.00087597	0.0996208
nid1b	-2.91581	0.0008768	0.0996208
dpp4	2.42152	0.000910911	0.102627
parp12a	-1.6658	0.000923349	0.103161
anpepb	3.21117	0.000948027	0.104114
si:dkeyp-80c12.10	2.33797	0.000949329	0.104114
si:dkeyp-50f7.2	2.49	0.000955174	0.104114
foxi3a	3.93881	0.00097154	0.105044
mcm3l	1.9604	0.000985344	0.105122
limch1b	1.39493	0.000987941	0.105122
plp1b	2.74998	0.0010524	0.110328
sod3a	-6.37937	0.00105332	0.110328
slc16a3	2.56684	0.00107903	0.111009
slc38a2	-1.64666	0.00108425	0.111009
si:dkey-226m8.9	2.83246	0.00108992	0.111009
kcnk13a	4.72263	0.00109295	0.111009
uba52	2.27353	0.00112813	0.113721
fbxo42	2.19786	0.00113838	0.113898
rpl12	1.98791	0.00115096	0.114303
plac8.1	3.95147	0.00116753	0.114573
capn7	3.02074	0.00117077	0.114573
psip1	-2.14734	0.00126045	0.122455
rpl38	1.97522	0.00128119	0.12355
zgc:175136	-4.19259	0.00130781	0.12355
eef1a1l1	1.88958	0.0013149	0.12355
otx1b	3.30204	0.00131769	0.12355
tnks1bp1	1.72418	0.00132662	0.12355
zgc:91940	-1.70019	0.00132701	0.12355
tpbgl	-3.07814	0.00135371	0.125167
trim35-29	2.2815	0.00137471	0.125379
acsf2	-1.84262	0.00136965	0.125379
zgc:158432	4.34658	0.00140346	0.127137
h2afx	2.26952	0.00146381	0.131389
rundc3ab	-3.43215	0.00147818	0.131389
endouc	-1.7481	0.00147981	0.131389
ghrhrl	-6.54331	0.00153454	0.135352
stxbp6l	4.50359	0.00155619	0.136365
rpl36a	1.91496	0.00159192	0.137756
rps23	1.99805	0.00159461	0.137756
cx43	-1.6533	0.00160289	0.137756
lrrc59	1.52555	0.0016217	0.138485
si:dkey-222f8.3	-1.44652	0.0016761	0.140397
rpl39	1.84016	0.00167674	0.140397
cth1	2.73836	0.0016993	0.140397
zgc:109868	2.51833	0.00171079	0.140397
acp5a	1.62107	0.00171604	0.140397
vil1	3.3064	0.0017174	0.140397
rpl21	1.74102	0.00169175	0.140397
rpl24	2.25643	0.0017428	0.141611
ldb2a	-3.34282	0.00176239	0.141847
mfsd4a	1.87549	0.00177148	0.141847
six1b	2.45708	0.00178386	0.141847
tspan14	-2.21971	0.00178804	0.141847
zgc:66160	3.30943	0.00182078	0.142996
taf15	2.20018	0.00182384	0.142996
prr15la	2.00176	0.00188458	0.146458
si:ch211-250e5.16	2.85128	0.00188985	0.146458
zgc:111868	3.05052	0.00192326	0.147826
LOC563738	-4.20401	0.00192955	0.147826
u2af1	1.89541	0.00195948	0.149266
dnaja2l	-1.36017	0.00200655	0.151183
zgc:171772	1.86856	0.00201582	0.151183
abcb6a	-5.67384	0.00201848	0.151183
trpv1	2.55946	0.00210695	0.156933
ccna1	2.28019	0.00212664	0.157524
ppiaa	1.75993	0.00218892	0.161246
zgc:173556	3.16181	0.00225703	0.165355
sinup	2.65458	0.00228764	0.166687
tpk1	1.33645	0.00235395	0.169602
si:dkey-167i21.2	1.88085	0.00236333	0.169602
hnrnpa1b	2.14799	0.00237179	0.169602
cldng	2.56125	0.00237825	0.169602
nefmb	2.53445	0.00239884	0.170165
zp3a.1	2.62306	0.00242021	0.170688
rps28	1.97922	0.00243168	0.170688
sec61g	1.3187	0.00247368	0.172733
rhot1b	-2.01866	0.00251478	0.173911
prf1.5	-2.46456	0.00252956	0.173911
ogfod1	1.74509	0.00254244	0.173911
tmem144b	2.09828	0.0025238	0.173911
ddx43	2.37835	0.00265323	0.180568
zgc:103625	2.13957	0.00267279	0.180802
rps7	1.83116	0.00268952	0.180802
skap1	1.88902	0.00269713	0.180802
rpl10a	1.8248	0.00272955	0.182065
ost4	1.80793	0.00274682	0.182302
zgc:163030	2.3862	0.00277389	0.182302
zfpm2b	-3.69359	0.00276737	0.182302
acp5b	2.41399	0.00281073	0.182556
inpp5f	-4.26744	0.00282526	0.182556
ccl39.1	3.08687	0.00283222	0.182556
znrf2a	1.32581	0.00279378	0.182556
paip2b	1.92239	0.00286391	0.183061
marveld1	-2.23049	0.00286736	0.183061
bmpr2b	-3.30969	0.00293378	0.185771
si:dkeyp-98a7.5	2.25236	0.00293753	0.185771
lsm14b	2.47222	0.00296298	0.186501
mir202	1.7372	0.00298987	0.186713
calr	-1.26013	0.00299421	0.186713
rps13	1.91615	0.00303226	0.187467
gdf3	2.72802	0.00304441	0.187467
fn3krp	-5.03414	0.00306185	0.187467
rps26l	1.95648	0.00308137	0.187467
LOC795545	2.06061	0.00310022	0.187467
sult6b1	2.13078	0.00312334	0.187467
lhcgr	2.7395	0.00312511	0.187467
atf4a	1.92189	0.00313554	0.187467
grn1	2.37064	0.0031585	0.187467
zgc:172225	2.35762	0.00315935	0.187467
med8	2.48563	0.00316421	0.187467
rpl28	1.91882	0.00317409	0.187467
cntn5	-2.59619	0.0032034	0.188368
rab33a	3.18325	0.00323351	0.189308
socs1a	2.36075	0.00326697	0.190436
kcnj1a.1	3.54427	0.00329583	0.191287
fkbp1ab	2.24614	0.00331605	0.191631
tpte	-1.49011	0.00333772	0.192055
hnrnpa1a	2.02805	0.00335655	0.192313
zgc:162544	-1.26517	0.00340851	0.194459
iqgap3	-2.43482	0.00350714	0.199238
cdx1a	2.82516	0.00354046	0.200282
bre	1.29159	0.00356358	0.200484
dbnlb	1.87046	0.00357393	0.200484
chrna7	-7.26577	0.00365054	0.203082
mycb	1.92985	0.00364994	0.203082
dlx6a	2.68525	0.00366643	0.203123
ifit14	2.39455	0.00369376	0.203795
si:dkey-37o8.1	2.57466	0.00377928	0.207659
muc13b	3.82954	0.00381494	0.208763
si:dkey-86e18.1	1.81996	0.00384707	0.209665
si:dkey-119f1.1	-1.31048	0.00392856	0.213071
chd8	2.48394	0.00395429	0.213071
caskb	-3.08164	0.00395723	0.213071
crp2	2.30664	0.00398148	0.213519
mid1ip1a	2.27116	0.00403711	0.214451
rpl14	1.74589	0.00405346	0.214451
zgc:92630	2.12544	0.00405811	0.214451
slit1b	3.13465	0.00407969	0.214451
six3b	3.47632	0.00411428	0.214451
polr3g	2.50176	0.00412066	0.214451
LOC100534805	2.03319	0.00412248	0.214451
timm9	1.94889	0.00414472	0.214451
si:ch211-156j16.1	-1.54377	0.00417012	0.214451
rgs13	2.15967	0.00419612	0.214451
pdzk1	3.70776	0.00420288	0.214451
slc7a3	-1.58839	0.00423999	0.214451
nfatc1	-4.05477	0.00429152	0.214451
srsf3b	1.80589	0.00429385	0.214451
zgc:158222	3.38049	0.00429995	0.214451
ctsll	-6.35272	0.00432963	0.214451
junbb	1.85568	0.0043423	0.214451
fam212ab	2.15703	0.00434764	0.214451
si:ch211-117m20.5	3.03688	0.00434917	0.214451
mos	2.2602	0.00435175	0.214451
rpl23	1.80006	0.00435499	0.214451
pif1	1.74042	0.00436677	0.214451
rpl7	1.60805	0.00424655	0.214451
faua	1.85032	0.00441194	0.215879
zgc:174237	2.02077	0.00443586	0.21626
prg4a	2.608	0.00447608	0.216546
atp6v0ca	1.14945	0.00452989	0.216546
hsd11b2	-1.58406	0.00453363	0.216546
cldnc	-1.53749	0.00454962	0.216546
tmem175	-4.14199	0.00459974	0.216546
mfsd13a	-1.74639	0.00460838	0.216546
txndc12	-1.37858	0.00460861	0.216546
card9	2.15644	0.00461095	0.216546
mmp2	-1.52772	0.00461939	0.216546
rhoua	-1.85412	0.00451274	0.216546
zgc:158494	2.0991	0.00452629	0.216546
sagb	5.06482	0.00464362	0.216923
rpl11	1.54642	0.0047014	0.21886
zgc:162707	1.98999	0.00472709	0.219089
ftr86	2.23966	0.004739	0.219089
si:ch211-165b19.8	-4.21734	0.00476806	0.219675
rpl27a	1.87011	0.00485076	0.222085
cdh1	1.20063	0.0048535	0.222085
zgc:55582	1.77377	0.00491201	0.223998
gtf2a1l	1.9941	0.00492922	0.22402
rps12	1.71973	0.00495137	0.224267
zgc:113691	2.83756	0.00498738	0.224649
si:dkey-239i20.4	-7.07059	0.00500631	0.224649
si:ch211-214j8.1	-6.20183	0.00501007	0.224649
rpl36	1.30651	0.00503279	0.224676
onecut1	2.90728	0.0050442	0.224676
ass1	2.08318	0.00509798	0.224936
top1mt	2.48199	0.00512725	0.224936
cebpd	1.54048	0.00518512	0.224936
pi15a	-2.76544	0.00521859	0.224936
si:dkeyp-98a7.8	1.70996	0.00522878	0.224936
krcp	-1.25835	0.00523102	0.224936
zgc:162150	-2.75624	0.00524927	0.224936
kazald3	1.92913	0.00525198	0.224936
dkk3a	-6.32539	0.00525532	0.224936
cldn5b	-2.15339	0.00529297	0.224936
zgc:153044	2.35607	0.0053008	0.224936
zgc:101583	-4.99707	0.00530356	0.224936
LOC100151367	6.2537	0.00532042	0.224936
si:ch73-189n23.1	2.31469	0.00532168	0.224936
stab2	1.25693	0.00532419	0.224936
pvrl3b	1.85999	0.00508054	0.224936
cyp2p10	-2.4362	0.00533524	0.224936
nelfa	1.65833	0.00541836	0.22705
valopa	-7.02938	0.00541925	0.22705
mycbp	2.01316	0.00547464	0.228656
taf1b	1.46924	0.00552131	0.229186
aste1	6.27003	0.00552153	0.229186
ak7a	1.70714	0.00555516	0.22987
zp3b	1.79278	0.00557316	0.229906
robo3	1.8117	0.0056589	0.232267
rpz5	-1.22897	0.00566504	0.232267
serp2	2.33598	0.00569863	0.232766
avd	2.6953	0.00571193	0.232766
p4hb	1.67405	0.00573348	0.232936
zgc:114188	1.7744	0.00578852	0.233068
cirbpa	1.49179	0.00579992	0.233068
si:dkey-6n6.1	-2.18624	0.00580005	0.233068
ihhb	3.85473	0.00580627	0.233068
rpl27	1.60634	0.00584778	0.234033
zgc:91908	1.34693	0.0058974	0.235317
ell2	1.60895	0.00594567	0.236539
hmgn3	1.03487	0.00599423	0.237765
htr2cl1	2.89652	0.00603335	0.23821
esrp2	1.22699	0.00605555	0.23821
wnt10a	-6.9859	0.00606216	0.23821
dennd2db	1.78545	0.00607653	0.23821
dpt	-2.79364	0.00612026	0.239225
dmrt2a	3.79793	0.00620029	0.241649
snupn	2.02101	0.00622242	0.241665
ppp1r35	2.40575	0.00628754	0.241665
syncrip	1.76961	0.00629018	0.241665
abcg1	1.93315	0.00629258	0.241665
pdcd2	1.39311	0.00630884	0.241665
slc22a23	2.7672	0.00625476	0.241665
ttll12	-1.26989	0.00641285	0.24285
zgc:92868	1.69774	0.0064186	0.24285
rps27a	1.60115	0.00642442	0.24285
lat	1.66442	0.00644846	0.24285
rps21	1.67396	0.00640325	0.24285
ctdnep1b	2.99556	0.0064437	0.24285
sec31a	1.83643	0.00650108	0.244145
cyt1	1.65005	0.00654313	0.244384
ube2e3	1.70019	0.00654388	0.244384
cx34.5	-1.77199	0.00657561	0.244562
col10a1a	1.52952	0.00658975	0.244562
sim2	3.54109	0.00660338	0.244562
snrpd1	1.66179	0.00667411	0.246501
rpl26	1.68805	0.00675945	0.248967
si:dkey-19b23.11	1.96176	0.0068512	0.251655
krr1	1.73197	0.00688677	0.251716
mapk8ip3	-1.72147	0.00690502	0.251716
rps19	1.63643	0.00690918	0.251716
fam26f	2.27223	0.00693949	0.251889
picalma	1.74854	0.0069515	0.251889
cyb561	-6.13497	0.00699	0.252601
rps15a	1.53618	0.00702241	0.25309
cbr4	-1.50659	0.00707032	0.254133
tspan34	4.27864	0.007098	0.254446
wu:fu71h07	-1.7362	0.00712405	0.254489
heg1	-2.33022	0.00713716	0.254489
rps10	1.63281	0.00724571	0.257488
illr1	7.81207	0.00725967	0.257488
h3f3d	1.84686	0.00730072	0.25806
irf1b	2.17135	0.00731429	0.25806
rab14l	-1.95679	0.00736801	0.259273
arr3a	3.24413	0.00741105	0.260031
tmem45b	1.47377	0.00743185	0.260031
rpl6	1.50331	0.00744775	0.260031
fam57ba	1.84624	0.00747762	0.260396
foxf2a	-6.40582	0.00752766	0.26084
gna11b	2.14491	0.00754761	0.26084
si:ch211-130m23.2	1.9766	0.0075706	0.26084
zgc:162969	2.03781	0.00757848	0.26084
rn7sk	2.3589	0.00760988	0.26084
rpl13	1.62256	0.00763096	0.26084
kpna7	2.28789	0.00765947	0.26084
podxl	-1.41396	0.00766167	0.26084
lhbeta1	-6.13024	0.00766547	0.26084
enkur	1.33604	0.0077089	0.261654
rab11fip4a	-5.75488	0.00783736	0.264947
ltv1	1.25737	0.00786442	0.264947
pigrl3.9	-4.33399	0.00786522	0.264947
cacnb4b	2.46677	0.00794232	0.266874
rbm4.3	1.46737	0.00798227	0.267546
retsatl	1.42871	0.00804792	0.26885
adam10a	-1.64313	0.0080613	0.26885
prkar1ab	-2.27574	0.00814269	0.26985
myeov2	1.5288	0.00815133	0.26985
bmp3	-1.77089	0.00815164	0.26985
lsm12b	1.33543	0.00821145	0.271092
zgc:158564	1.62959	0.00823859	0.271092
lctla	3.08921	0.00824983	0.271092
ckmt2a	2.09163	0.00827157	0.271112
smad2	1.5738	0.00829088	0.271112
LOC566052	-1.2169	0.00836075	0.272505
vps72	-2.09978	0.00837414	0.272505
rhd	-3.66267	0.00842238	0.273411
rpl19	1.44416	0.00847679	0.274513
tlcd1	1.90572	0.00867284	0.27773
paox1	-2.64708	0.0086731	0.27773
trappc4	-1.54917	0.00871923	0.27773
pip4k2aa	-1.8619	0.00872398	0.27773
plppr5a	-6.15795	0.00875185	0.27773
tfpi2	-3.86533	0.0087684	0.27773
tmem106bb	-2.46298	0.00878402	0.27773
msrb2	-1.87117	0.0087852	0.27773
insm1b	3.07132	0.00880479	0.27773
rcn2	-1.70413	0.0088109	0.27773
sypl2b	-2.03387	0.00885616	0.27773
nr6a1a	4.70468	0.00888957	0.27773
brat1	1.392	0.00890905	0.27773
ramp2	-1.75922	0.00890995	0.27773
metrn	-1.34358	0.0089481	0.27773
LOC100003286	6.0378	0.00894899	0.27773
slc12a10.1	6.0378	0.00894899	0.27773
rpl10	1.61288	0.00879217	0.27773
calm1b	1.27704	0.00897823	0.277834
gnl2	1.24715	0.00899381	0.277834
si:dkey-171o17.8	7.17056	0.00906443	0.278666
tmprss2	2.53039	0.00908554	0.278666
cd82a	-1.35084	0.00908973	0.278666
irx4b	1.70583	0.00910389	0.278666
cldn15lb	1.94644	0.00915714	0.279532
cox6c	1.48398	0.00917388	0.279532
six7	1.67265	0.00928908	0.281106
grn2	1.73317	0.00930189	0.281106
dnali1	1.67944	0.00931603	0.281106
ptgs2a	1.98429	0.00932251	0.281106
ccdc85b	-2.002	0.00933037	0.281106
kdm5ba	1.37127	0.00940663	0.282323
tuba1b	1.7869	0.00943667	0.282323
btg2	2.07823	0.00945293	0.282323
fbxl3b	1.91677	0.00946516	0.282323
cki	2.21324	0.00949242	0.282323
supt16h	-1.18492	0.00949709	0.282323
zgc:174288	-1.82854	0.00954514	0.283123
mak	-1.46261	0.00959808	0.283579
rdh10a	-1.61769	0.00960281	0.283579
si:ch211-232m10.6	3.94819	0.00963738	0.283974
si:ch211-165i18.2	-1.34012	0.00971211	0.284643
zgc:113424	2.00556	0.00972928	0.284643
arid3b	1.37657	0.00974787	0.284643
il15	-1.69336	0.00976503	0.284643
gigfy2	1.65941	0.00976623	0.284643
smg1	1.57686	0.00981087	0.285324
top1l	1.45947	0.00984671	0.285746
mpdu1b	-1.31892	0.00996173	0.287551
heatr5a	-2.47684	0.00996546	0.287551
caprin1b	1.33279	0.00998755	0.287551
nme2b.2	1.60981	0.0100146	0.287551
fgfrl1a	-1.44334	0.0100501	0.287551
pth1rb	-6.26689	0.0100726	0.287551
slc7a4	1.94599	0.0100834	0.287551
rplp1	1.62791	0.0100965	0.287551
htra1b	-1.16091	0.0101019	0.287551
smad7	1.80314	0.0101664	0.288774
rpl35a	1.52395	0.0102542	0.290016
zgc:110843	-2.04137	0.010283	0.290016
ms4a17a.17	3.64787	0.010316	0.290016
ucmaa	-1.51393	0.0103163	0.290016
hoxa9a	-3.02074	0.0103371	0.290016
tead1a	2.84974	0.0103399	0.290016
stil	1.82313	0.0103908	0.290833
fam3c	-1.63999	0.0104773	0.292551
chia.5	2.30362	0.0104958	0.292551
alas1	1.49961	0.0105553	0.293429
si:dkey-194e6.1	3.695	0.0105711	0.293429
txn2	1.68321	0.0106093	0.293882
lrrc9	-2.57958	0.0106791	0.294858
ctss2.1	1.45352	0.0107002	0.294858
snx12	-1.19487	0.0107161	0.294858
tmprss4b	1.93935	0.0107396	0.294858
zgc:158846	3.29815	0.0107545	0.294858
rps26	1.4204	0.0108339	0.296428
zgc:171445	2.30705	0.0108581	0.296486
f13a1a.1	-6.23477	0.0108932	0.296839
slc15a1b	3.96437	0.0109482	0.296958
rpph1	3.02728	0.0109512	0.296958
cyp2ad2	-2.31429	0.0109849	0.296958
zdhhc5a	1.75317	0.0110008	0.296958
chia.1	4.57261	0.0110305	0.296958
tubg1	-1.12607	0.0110124	0.296958
sft2d1	-1.33201	0.0111136	0.297874
dnajc11a	-1.03066	0.0111444	0.297874
arhgap6	2.03477	0.0111526	0.297874
fdft1	-3.91401	0.0111533	0.297874
smarce1	1.48854	0.0112015	0.29836
thada	-3.64732	0.011216	0.29836
inha	-3.13158	0.0113025	0.300065
cxcl14	-1.89391	0.0113294	0.300183
yipf1	-1.77527	0.0113812	0.300812
gata3	1.57877	0.0113979	0.300812
nab1a	1.69259	0.0115062	0.302864
hbegfa	1.65375	0.0115354	0.302864
sh3d19	1.62131	0.0115435	0.302864
mpzl1l	-1.16111	0.0116089	0.303984
dhrs11b	-1.77315	0.011662	0.304069
myo3a	1.52445	0.0116906	0.304069
cyp26c1	1.76909	0.0117028	0.304069
rprd1b	1.40227	0.0116736	0.304069
chia.4	1.53171	0.0117419	0.304495
rs1a	3.75172	0.0117668	0.304551
zgc:110372	2.18672	0.0118217	0.305382
sod1	1.4355	0.0118648	0.305448
zgc:56676	1.73091	0.0118698	0.305448
dusp11	1.48964	0.0119503	0.306931
zgc:123010	-1.07139	0.0120242	0.308238
zgc:113423	1.69133	0.0120948	0.308578
wipf2b	1.64976	0.0121065	0.308578
pnisr	1.64473	0.0120712	0.308578
ankfy1	1.69747	0.0122303	0.31042
ei24	-2.24346	0.0122781	0.31042
fut11	1.41641	0.0122834	0.31042
fut9b	1.33533	0.012301	0.31042
rps9	1.47768	0.0123467	0.31042
rps5	1.48436	0.0123521	0.31042
nbeaa	2.33786	0.012364	0.31042
tmprss4a	1.16753	0.0122784	0.31042
dyx1c1	1.825	0.0124114	0.310424
bckdha	-1.19669	0.0124749	0.310424
fgf8a	1.8893	0.0124927	0.310424
ubc	1.51316	0.0125005	0.310424
tmem258	1.47862	0.0125019	0.310424
tmem14ca	1.50981	0.0125143	0.310424
si:ch211-165b19.9	-2.47011	0.0125262	0.310424
si:ch211-241j12.3	2.12706	0.0126849	0.313267
hoxc4a	2.06515	0.0126929	0.313267
si:dkey-81h8.1	-5.09106	0.0127325	0.313267
fuca1.1	1.05917	0.0127344	0.313267
foxi1	2.90086	0.0128221	0.313936
mitfa	2.65579	0.0128229	0.313936
eef1g	1.14489	0.0128457	0.313936
ndufa1	1.34736	0.0128553	0.313936
slc32a1	4.16188	0.0129073	0.314092
mfsd6a	1.68773	0.0129254	0.314092
nudt14	-2.67624	0.0129319	0.314092
irf2	1.66556	0.0129839	0.314524
zgc:113293	1.7313	0.0129967	0.314524
samd10a	-1.28002	0.0130589	0.314524
cdkn1a	1.23475	0.0131076	0.314524
ush1c	1.51694	0.0131209	0.314524
scn8aa	1.98581	0.0131223	0.314524
dhfr	-1.3739	0.0131703	0.314524
rpl22l1	1.09813	0.0131841	0.314524
myl9b	-1.15622	0.0132298	0.314524
fkbp3	1.83025	0.0132312	0.314524
crx	1.92713	0.0132361	0.314524
rps11	1.25213	0.013242	0.314524
fam133b	1.32704	0.013287	0.314524
tpt1	1.21179	0.0133021	0.314524
dlg2	2.16402	0.0133176	0.314524
cdc26	1.62512	0.0133251	0.314524
btf3	1.28435	0.013363	0.314864
sox2	3.17741	0.0134864	0.317035
rps8a	1.25695	0.0135352	0.317035
armc8	-1.33346	0.0135463	0.317035
LOC569077	2.12779	0.0135624	0.317035
cyp3a65	2.98916	0.013588	0.317035
zgc:66388	1.27457	0.013597	0.317035
cradd	-2.27454	0.0137158	0.319249
si:dkey-208k4.2	2.28211	0.0137922	0.319548
cks2	1.11306	0.0138162	0.319548
bcl6a	1.84392	0.013824	0.319548
rpl8	1.48376	0.0138015	0.319548
shcbp1	-1.36482	0.0138492	0.31958
ccbl1	-1.29015	0.0139205	0.320675
zgc:64022	2.96071	0.0140143	0.322077
tcnl	4.07554	0.0140295	0.322077
kat6a	1.55254	0.0140979	0.322511
ndufa2	1.58662	0.014105	0.322511
suz12b	-1.34072	0.0141205	0.322511
gorab	-1.70331	0.0142716	0.324864
tma7	1.07801	0.014281	0.324864
rdh10b	1.20749	0.0142963	0.324864
aacs	-1.31583	0.0144725	0.327094
atp1b2b	3.23567	0.0144801	0.327094
setd3	-1.14091	0.0144802	0.327094
zgc:171734	1.78834	0.014492	0.327094
hkdc1	-1.71862	0.0145408	0.327644
zgc:153952	1.18045	0.0146776	0.330172
ndufa4l	1.08249	0.0147705	0.330334
btg4	1.97315	0.0147831	0.330334
ssu72	1.42665	0.0147894	0.330334
kcnn1b	2.72539	0.0148464	0.330334
mtnr1ba	3.66287	0.0148682	0.330334
stc2a	-2.94574	0.01487	0.330334
wash1	2.28682	0.0148807	0.330334
exosc6	1.90819	0.0148819	0.330334
pde7a	-1.36251	0.0149562	0.33123
polr2l	1.31449	0.0149717	0.33123
ncl1	1.57318	0.0150477	0.332034
pwp2h	-1.31238	0.0150576	0.332034
cox20	1.50214	0.0150968	0.332353
dnd1	1.25641	0.0151416	0.332791
kalrnb	1.59148	0.01527	0.334837
batf3	1.52699	0.0153018	0.334837
chia.3	4.55684	0.0153535	0.334837
si:ch211-225p5.3	1.44852	0.015362	0.334837
ttyh2	-2.30352	0.0153876	0.334837
pvalb6	2.60592	0.0154336	0.334837
dbnla	1.55368	0.0154344	0.334837
snrpc	1.41809	0.0154174	0.334837
si:dkey-22o12.2	-1.71229	0.0154897	0.335494
zgc:171686	-1.34575	0.0155438	0.336122
klhl15	-1.92584	0.0155871	0.336345
aldh1a3	-2.4245	0.0156043	0.336345
zgc:193811	1.7061	0.0156694	0.336935
si:dkey-7c18.24	1.62262	0.0156861	0.336935
ybey	1.55495	0.0157071	0.336935
ccl19b	3.24701	0.0158327	0.339087
lsm8	1.42497	0.0158936	0.339848
nanos3	2.22823	0.0160136	0.341777
fam117bb	-2.75318	0.0160658	0.341777
zgc:165518	1.89323	0.0160823	0.341777
npl	-1.99435	0.0160857	0.341777
zgc:66101	1.58001	0.0162732	0.345213
rras	-1.46887	0.0162996	0.345226
eif1b	1.29218	0.0163968	0.345962
hint1	1.24794	0.0164041	0.345962
nefma	2.47872	0.0164373	0.345962
rps24	0.99451	0.0164621	0.345962
adnp2b	-1.18878	0.0164633	0.345962
ptgs2b	1.86082	0.0165712	0.347187
zgc:92871	-1.06191	0.0165758	0.347187
rbm45	-2.26222	0.0165993	0.347187
srrm2	1.54968	0.0167168	0.3491
rabepk	1.74858	0.0167662	0.349247
alcamb	-1.16628	0.0168484	0.349247
gmfb	-1.5301	0.0168541	0.349247
nrxn2a	2.12395	0.0168052	0.349247
agbl5	1.51897	0.0168119	0.349247
kdm4b	1.29721	0.0168807	0.349259
cyp2ad3	-1.8415	0.0169223	0.349581
eif2s2	1.37506	0.0170664	0.352014
pno1	1.143	0.0170968	0.352098
lamb4	2.29542	0.0172257	0.35421
apoa1a	2.67467	0.0175197	0.359705
glyr1	-1.22275	0.0176023	0.360848
ccl34a.4	2.22677	0.0177142	0.361976
foxa	2.43266	0.0177236	0.361976
polr3c	1.62927	0.0177728	0.361976
si:dkey-46g23.5	2.24992	0.0178015	0.361976
zp3a.2	1.95674	0.0178224	0.361976
rrbp1b	1.67687	0.0178332	0.361976
glod5	-1.0396	0.0178927	0.361976
tnfrsf19	-1.28281	0.0178992	0.361976
zgc:77151	-1.52319	0.0179003	0.361976
pola1	-1.05388	0.0179813	0.362606
tbrg1	1.58092	0.0179979	0.362606
prr16	-3.90665	0.0180172	0.362606
chid1	1.66669	0.018073	0.362606
abca1b	1.56824	0.0180738	0.362606
zgc:153405	3.85707	0.0180938	0.362606
isg15	-1.35754	0.0181389	0.362967
ppp1r14c	-5.55196	0.0181841	0.363087
zgc:65895	-1.50049	0.0181999	0.363087
zmiz1a	1.8056	0.0182261	0.363087
alg2	1.31566	0.0183091	0.364144
gad2	2.25389	0.0183629	0.364144
si:ch211-132b12.8	1.81374	0.018371	0.364144
tfb1m	1.5137	0.0184066	0.364144
syt11b	-5.06213	0.018415	0.364144
b3glctb	1.76665	0.0184527	0.364353
tmem244	1.71648	0.0185148	0.364993
snrpd3l	1.58073	0.0185396	0.364993
amotl2b	0.987131	0.0185781	0.365214
irge4	3.14478	0.0187398	0.367336
tapt1	-1.47003	0.0187742	0.367336
tk1	-1.27003	0.018808	0.367336
zgc:110191	-1.54592	0.0188351	0.367336
xk	-3.80899	0.0188571	0.367336
pik3r2	-2.23114	0.018927	0.367336
olfcg5	-6.02732	0.0189697	0.367336
clca1	4.78419	0.0189947	0.367336
flrt2	-5.72512	0.0190279	0.367336
supt6h	1.16973	0.019069	0.367336
si:ch211-225p5.8	1.93182	0.0190716	0.367336
rpl18a	1.38681	0.0190738	0.367336
slbp2	1.48881	0.0191259	0.367336
colec12	-1.43052	0.0191283	0.367336
cdc34b	1.24505	0.0191368	0.367336
wwtr1	-2.6672	0.019157	0.367336
ctnnb2	-1.41839	0.0191682	0.367336
trim13	-2.01748	0.0191792	0.367336
azin1b	1.1391	0.0192898	0.368785
znf1147	-2.5679	0.0193099	0.368785
rps27.1	1.15908	0.0193873	0.369737
zgc:163080	1.20031	0.0194442	0.370296
brinp3a.2	-5.79439	0.0194936	0.37071
zfpm1	-1.44622	0.0195403	0.371072
dtnba	1.31386	0.0196242	0.372138
hmgb1b	-1.1045	0.0197229	0.37298
dlx1a	2.7254	0.0197416	0.37298
si:ch73-62b13.1	-5.28702	0.019778	0.37298
zgc:110697	1.5041	0.0197799	0.37298
rnf141	-2.59107	0.0198349	0.373492
six2a	1.62087	0.0198746	0.373716
cbx1a	-1.15707	0.0199773	0.37512
elovl7b	1.81104	0.0200368	0.375711
zgc:172079	3.09395	0.020117	0.376518
rps14	1.4394	0.020136	0.376518
prlh	2.42267	0.0202815	0.377786
micall2a	1.43688	0.020313	0.377786
acvrl1	-1.31212	0.0203727	0.377786
exoc4	-1.9349	0.020376	0.377786
rps3a	1.27266	0.020387	0.377786
pou3f1	1.83227	0.0204182	0.377786
tox	1.03719	0.0204605	0.377786
crlf3	-0.968921	0.0204654	0.377786
si:dkey-9i23.4	1.60148	0.0204776	0.377786
khsrp	1.32404	0.0205099	0.377786
olfml3a	-3.06966	0.0205499	0.377786
si:ch211-244a23.1	3.21319	0.0206015	0.377786
rps17	1.33141	0.020638	0.377786
zar1	1.7697	0.0206657	0.377786
si:ch211-235e9.8	1.27542	0.0207175	0.377786
nitr1d	-4.26893	0.0207321	0.377786
taf12	-1.26696	0.0207533	0.377786
cd226	-4.58746	0.020773	0.377786
ccdc6a	1.16777	0.0207741	0.377786
zgc:123297	5.32021	0.0207955	0.377786
eif3i	1.17517	0.0205159	0.377786
cldn15a	1.96331	0.0208853	0.378477
larp6	1.31894	0.0208901	0.378477
nansb	1.35407	0.0209548	0.378674
zc3h10	1.51326	0.0209574	0.378674
zgc:101846	1.14686	0.0210401	0.379655
zgc:110789	1.6149	0.0212157	0.382065
slc47a2	-6.44882	0.0212306	0.382065
polr2d	1.26796	0.0213677	0.384018
slc43a3b	-1.13481	0.0215907	0.387505
tnrc5	-1.35874	0.0216196	0.387505
ccbe1	1.49446	0.0217625	0.388802
faap24	-4.21457	0.0217724	0.388802
slc4a2b	2.11688	0.021779	0.388802
cbln9	-3.30335	0.0220753	0.392525
iscub	-1.12583	0.0220918	0.392525
blzf1	1.27167	0.0221351	0.392525
thumpd1	1.65491	0.0221636	0.392525
polr3d	2.01568	0.0222172	0.392525
tmed3	-1.33791	0.0222376	0.392525
ncf2	2.10879	0.0222385	0.392525
rps3	1.27642	0.0222556	0.392525
efnb1	-2.01518	0.0222729	0.392525
rtn1b	1.29945	0.0223198	0.392525
crygmxl2	7.27957	0.0223268	0.392525
tmsb4x	1.31006	0.0223388	0.392525
src	1.58802	0.0224317	0.393642
si:ch211-39i2.2	-3.67406	0.0227036	0.396228
hdac11	-2.4098	0.0227073	0.396228
ttll6	1.64076	0.0227218	0.396228
fam84b	1.33629	0.0227267	0.396228
otpb	2.06001	0.0227746	0.396228
tgfa	-5.66611	0.0227763	0.396228
cnot2	1.54791	0.022786	0.396228
znf576.2	1.13075	0.0229027	0.396829
fosab	1.61701	0.0229458	0.396829
smtnl	-2.78268	0.0229642	0.396829
slc25a3a	2.67044	0.0229665	0.396829
stk33	1.22504	0.0229722	0.396829
rbp1	1.31114	0.0230171	0.396829
gltscr2	1.13267	0.023082	0.396829
phkg2	-1.44866	0.0231112	0.396829
rab3aa	-1.75662	0.0231126	0.396829
gsta.1	1.17235	0.0231165	0.396829
pou4f1	5.95589	0.0231988	0.397732
b3gat3	-2.05247	0.0232404	0.397936
chchd2	0.96679	0.0233486	0.399279
ak8	1.39422	0.0234375	0.399647
serpinb1l3	1.26225	0.0234473	0.399647
cd81a	-1.35791	0.0234596	0.399647
phactr3b	2.30488	0.0234924	0.399675
fundc1	-1.09242	0.0235743	0.399675
odf3b	1.39491	0.0235774	0.399675
smcr8b	1.34392	0.0236056	0.399675
ier2	1.73843	0.0236102	0.399675
si:dkey-188i13.11	1.16888	0.0237764	0.401286
zgc:162634	1.21446	0.0237883	0.401286
sult1st1	-1.38422	0.0238196	0.401286
surf6	1.25972	0.0238252	0.401286
gar1	1.20883	0.0242266	0.407535
ugp2a	-2.20271	0.024285	0.407813
mettl7a	-1.5908	0.0243039	0.407813
si:dkey-56i24.1	-1.87302	0.0243519	0.408092
bcan	-3.32009	0.0243814	0.408092
slc30a10	2.75842	0.0244253	0.4081
snx18a	-1.68004	0.0244762	0.4081
susd4	1.78331	0.0245033	0.4081
vdac3	1.40493	0.0245319	0.4081
prg4b	1.43377	0.0245341	0.4081
hoxc11a	1.9357	0.0245816	0.408369
dhtkd1	-1.14088	0.0246755	0.408369
rpl18	1.20767	0.0246817	0.408369
alyref	1.36529	0.02471	0.408369
fnbp4	1.2236	0.0247156	0.408369
fbl	1.19108	0.0247908	0.408369
si:ch211-222k6.3	-1.83552	0.0248383	0.408369
col11a2	-3.32788	0.0248425	0.408369
znhit3	1.28416	0.0248463	0.408369
rdh8b	-1.9871	0.0248549	0.408369
adrb2b	-6.33307	0.02496	0.409594
zgc:110249	-1.93731	0.0250362	0.409735
gmfg	1.59727	0.0250558	0.409735
zgc:113324	-1.73751	0.0250619	0.409735
ddx59	1.68209	0.0250908	0.409735
bcas3	-1.08218	0.0251271	0.409825
zgc:173594	2.02236	0.0252422	0.409825
cnot1	1.39967	0.0252549	0.409825
pitpnb	1.58658	0.0252797	0.409825
mhc1zja	-3.39201	0.0253544	0.409825
si:ch211-170d8.5	-1.76354	0.0253635	0.409825
si:ch211-191i18.2	-2.75141	0.025371	0.409825
osbpl6	-3.54716	0.0253974	0.409825
ednrab	-2.82694	0.0254017	0.409825
mrpl57	1.51526	0.025402	0.409825
mrps35	1.44961	0.0255126	0.410674
trpc7a	-4.58824	0.0255159	0.410674
ctsl.1	2.53649	0.0256462	0.411966
smad9	0.959688	0.0256738	0.411966
nxph1	2.5444	0.0256883	0.411966
kctd15a	2.94107	0.025742	0.412056
smarcal1	-1.45786	0.0257554	0.412056
zgc:66426	1.50308	0.0258087	0.412149
lrrc8aa	-1.09829	0.0258227	0.412149
opn1sw2	1.69669	0.0259014	0.412913
zgc:55888	1.27664	0.0259339	0.412941
si:ch211-286b5.5	-1.01612	0.0260003	0.412998
sepw1	1.16364	0.0260056	0.412998
otol1b	-7.27201	0.0260299	0.412998
tecrb	1.15107	0.026078	0.413272
depdc1a	-2.11756	0.0261743	0.413883
sp5l	-3.91325	0.0261783	0.413883
afap1l1a	-1.40446	0.026222	0.413943
cttn	-1.06353	0.0262569	0.413943
nono	1.31887	0.0262747	0.413943
cyp17a1	-1.60034	0.0263329	0.414373
cmtm3	-1.29986	0.026382	0.414658
glo1	-1.00984	0.0265144	0.415755
snrpb	1.34456	0.0265162	0.415755
adrm1	1.48245	0.0265448	0.415755
krt1-c5	2.37103	0.0266425	0.415848
gpatch4	0.97004	0.0266457	0.415848
tmed7	1.10971	0.0266628	0.415848
gstr	-1.16386	0.0267002	0.415848
veph1	-3.51731	0.0267058	0.415848
pla2g12a	-1.61397	0.0267717	0.416048
ctss2.2	1.10984	0.0267833	0.416048
pum1	-1.30486	0.0268118	0.416048
zgc:86599	1.2246	0.0268499	0.416158
slc5a9	1.66015	0.0269442	0.41649
trpc4apb	-1.67557	0.0269947	0.41649
rxrba	1.4747	0.0270546	0.41649
nedd8	1.04204	0.0270631	0.41649
nkx2.2b	-6.55885	0.0270673	0.41649
asna1	-1.45674	0.0270797	0.41649
snrpa1	1.4241	0.0270888	0.41649
trioa	1.9228	0.0272031	0.417325
mir130b	5.58433	0.0272303	0.417325
tmem98	-1.46681	0.0272365	0.417325
rps15	1.29249	0.0272798	0.417511
sult1st6	-2.04126	0.0273853	0.417901
calm1a	1.11233	0.0274486	0.417901
idh1	1.08787	0.0274499	0.417901
ckbb	1.13321	0.0274681	0.417901
nit1	1.30738	0.0275049	0.417901
mir221	2.70484	0.0275141	0.417901
org	1.49047	0.0275234	0.417901
neurl1aa	1.98702	0.0275613	0.418003
znf1005	-1.57008	0.0276171	0.418376
tmem107	-1.47044	0.0277127	0.419351
lmo7b	1.21538	0.0278607	0.420365
eef1db	1.35053	0.027869	0.420365
tuba1a	1.52399	0.0278738	0.420365
scp2b	-1.53628	0.0280017	0.421818
zgc:152968	1.15159	0.0280538	0.42213
arhgap42a	-1.74421	0.0281715	0.422903
irf2bp1	-1.55619	0.0281998	0.422903
dab2	1.32056	0.0281889	0.422903
slc25a35	-2.98421	0.0283212	0.424249
rpl30	1.03036	0.0284264	0.424696
dnajc5aa	1.73741	0.0284674	0.424696
si:ch211-248e11.2	1.19734	0.0284863	0.424696
nme5	-1.26171	0.0285345	0.424696
actn1	1.52658	0.0285569	0.424696
cracr2b	1.16713	0.0285686	0.424696
bag4	1.30052	0.0285827	0.424696
coil	1.37935	0.0286045	0.424696
dnajc10	-1.37322	0.0287531	0.426021
slc26a3.1	2.99602	0.0287573	0.426021
tbr1b	2.36841	0.0288348	0.426612
chs1	2.36604	0.0288767	0.426612
atp6v1h	0.871471	0.0288926	0.426612
aplnra	-1.44611	0.0289725	0.42732
slc16a1b	-1.77233	0.0290164	0.427498
plac8.2	4.16755	0.0291604	0.428874
srsf9	1.16926	0.0291738	0.428874
pax6a	1.44699	0.0293376	0.430627
ptger4a	1.94998	0.0293654	0.430627
mstnb	1.43952	0.0293917	0.430627
adam10b	-2.18346	0.0294515	0.430627
pth1a	3.24257	0.029512	0.430627
ppp1r15a	1.41493	0.0295476	0.430627
sdad1	0.854993	0.0295493	0.430627
ccdc106b	1.37549	0.0295562	0.430627
nabp1b	1.70436	0.0295821	0.430627
cdk2ap2	1.36021	0.0297183	0.431615
zgc:85932	2.22622	0.0297425	0.431615
ranbp10	-1.85985	0.0297466	0.431615
ppp1caa	1.33043	0.0298579	0.432763
b3gnt7l	1.40626	0.030005	0.434052
itga3b	-1.63074	0.0300116	0.434052
slc45a1	3.9045	0.0301687	0.435854
tmem189	1.64202	0.0302258	0.436132
dhx16	1.24415	0.0302531	0.436132
tecrl2b	1.54509	0.0302983	0.436314
zgc:162358	-2.01456	0.0304532	0.437261
plod1a	1.18914	0.030464	0.437261
zgc:92873	-1.21945	0.0304887	0.437261
zgc:195633	3.06463	0.0304944	0.437261
vmp1	1.03958	0.0305933	0.437794
hla-dpa1	-1.3518	0.0306407	0.437794
gnb1l	2.02426	0.030688	0.437794
prrg2	1.0033	0.0306949	0.437794
mea1	1.22854	0.0306528	0.437794
aldh6a1	1.20739	0.0307805	0.437811
zgc:153675	1.35524	0.0307921	0.437811
si:ch211-137i24.10	1.28653	0.030794	0.437811
zgc:171517	1.96915	0.0309391	0.439408
bin1b	1.32259	0.0310529	0.439946
myct1a	-2.25511	0.0310754	0.439946
rpl22	0.899754	0.0310163	0.439946
nfkbie	1.42151	0.031127	0.44021
rpl32	1.04668	0.0312522	0.441516
phf19	-1.29395	0.0312923	0.441616
safb	1.27222	0.0314856	0.443101
rapgef1b	1.27581	0.0316416	0.443101
txndc5	-1.14895	0.031646	0.443101
si:zfos-1011f11.1	2.21511	0.0317077	0.443101
prkrip1	1.49332	0.0317103	0.443101
rpl34	0.970675	0.0317319	0.443101
zgc:153031	-1.55741	0.031739	0.443101
si:dkey-241l7.6	1.92685	0.0317449	0.443101
ccdc12	1.41521	0.0317513	0.443101
rac3b	-1.39238	0.031761	0.443101
peo1	-1.21819	0.0316314	0.443101
txn	1.17044	0.0318754	0.444235
si:dkey-9i23.5	-2.79775	0.0319224	0.444427
efcab1	1.16936	0.0320246	0.445278
atp5e	0.782198	0.0320499	0.445278
arhgap15	2.66209	0.0320851	0.445305
wdr92	-1.15856	0.0321734	0.445841
cox7b	1.07164	0.0321902	0.445841
wnt9b	-2.15204	0.0324551	0.446228
pbxip1b	1.24661	0.0324954	0.446228
fam155b	1.53881	0.0325157	0.446228
trim23	-2.41594	0.0325447	0.446228
ddx21	1.26354	0.0325546	0.446228
si:ch211-194i10.5	1.04792	0.0326236	0.446228
sparcl1	-6.12917	0.0326435	0.446228
ano9a	3.9435	0.0326512	0.446228
ablim1b	-3.20688	0.0326923	0.446228
usp25	-1.12206	0.0327026	0.446228
vav3b	-2.98255	0.0327076	0.446228
ftr72	-1.53375	0.0327123	0.446228
wnt9a	-5.681	0.0327448	0.446228
snrnp48	1.28256	0.0327684	0.446228
ccdc153	2.12123	0.0327832	0.446228
kcnk1a	-4.27394	0.032788	0.446228
crcp	1.27659	0.0328172	0.446228
rap2c	1.08156	0.0325135	0.446228
ubn2b	1.70463	0.0329202	0.446385
lgals9l1	1.80984	0.0329504	0.446385
rcvrn3	2.24265	0.0329619	0.446385
sh2b1	1.49329	0.0328932	0.446385
plxnb2b	1.73964	0.0330601	0.447207
kctd9b	-1.945	0.0330894	0.447207
mapkapk5	1.05611	0.0331333	0.44735
stard3	1.26888	0.0332373	0.447684
alpi.2	3.18619	0.0332985	0.447684
LOC100003669	3.70152	0.033347	0.447684
sart1	1.21317	0.0333671	0.447684
ctu2	-2.67147	0.03338	0.447684
serbp1a	0.899534	0.0333857	0.447684
lin54	-1.39065	0.0333918	0.447684
tp73	-2.77224	0.0336697	0.450549
zc3h13	1.28831	0.0336732	0.450549
grnas	1.59087	0.0337614	0.450549
brox	1.15972	0.0337653	0.450549
sdf4	-1.26347	0.0337736	0.450549
zgc:162698	-1.30079	0.0338549	0.451185
p2ry11	-3.01786	0.0338945	0.451265
anxa1c	1.37868	0.0339534	0.451545
si:ch211-188c16.1	1.03444	0.0339999	0.451545
tuba1c	1.26835	0.0340166	0.451545
emc2	1.08806	0.0341182	0.452446
anxa11b	-1.16557	0.0341601	0.452554
tspan5b	-1.77898	0.0342605	0.453175
rilpl2	-1.24425	0.0342932	0.453175
eif3ha	1.17944	0.0343103	0.453175
sfpq	1.27304	0.0343422	0.453175
ddah1	-1.59292	0.0344543	0.453633
LOC793439	1.20544	0.0344691	0.453633
fahd1	1.64097	0.0344784	0.453633
si:ch211-216l23.1	1.28456	0.0346819	0.455641
sec61b	1.26122	0.0346993	0.455641
sf3a2	1.31219	0.034733	0.455641
tpi1a	1.27433	0.0347804	0.455817
runx1t1	-2.4397	0.034848	0.45617
zgc:158604	-1.32262	0.0349388	0.45617
cyb5r1	-1.14213	0.0349573	0.45617
apoa4b.2	2.55967	0.0350057	0.45617
ncbp2	1.36175	0.0350225	0.45617
rpp38	1.36261	0.0350455	0.45617
strn3	1.00248	0.0349436	0.45617
mafa	-1.66799	0.0351498	0.45629
ggcta	1.00582	0.0352225	0.45629
cdc42l	-0.977002	0.0352247	0.45629
bcl7bb	-1.84667	0.035236	0.45629
asb16	1.41387	0.0352382	0.45629
pdhx	1.29594	0.0352768	0.45629
psma6a	1.31379	0.0353363	0.45629
crp3	1.90305	0.0353429	0.45629
rps20	1.18195	0.0353765	0.45629
akap8l	1.44683	0.035395	0.45629
cry-dash	1.16427	0.0354433	0.456473
rbm5	0.971549	0.0355228	0.456619
ubtf	1.05298	0.0355215	0.456619
wdr37	-1.70402	0.0356692	0.457116
stat5b	-0.959833	0.0356764	0.457116
tra2a	0.882412	0.0356852	0.457116
gle1	-1.36899	0.0356978	0.457116
shfm1	1.08118	0.0358159	0.457933
rps2	0.973546	0.03583	0.457933
mgat5	1.31948	0.0359214	0.458665
cyb5r2	1.22284	0.0359853	0.459044
havcr1	-1.3745	0.0360605	0.459392
dhrs3a	-1.45388	0.0360812	0.459392
cxcl32b.1	-2.75145	0.0361196	0.459445
slc12a10.2	3.48209	0.0362305	0.460419
zgc:101716	1.25975	0.036292	0.460443
gsta.2	2.22112	0.036301	0.460443
dlx4b	2.46031	0.0363713	0.460898
si:ch211-129c21.1	1.41283	0.0364306	0.461139
gpc1a	-2.37512	0.0365537	0.461139
si:dkey-7j14.6	-0.958109	0.0366022	0.461139
etv5b	-1.34486	0.0366694	0.461139
si:rp71-45k5.2	2.03223	0.0366739	0.461139
klhl41b	1.33308	0.0366799	0.461139
ahcy	0.916833	0.036766	0.461139
cbx8a	-1.12793	0.0367874	0.461139
dpy30	1.33378	0.0368094	0.461139
rplp0	1.12924	0.0368622	0.461139
zgc:114200	-1.89286	0.0368647	0.461139
zgc:123107	-1.33481	0.0368718	0.461139
itgav	-1.14608	0.036665	0.461139
lrpap1	-0.974484	0.0367522	0.461139
zbtb8b	-2.86548	0.0370064	0.462178
tmem50a	-1.38401	0.0370239	0.462178
tmprss13a	1.27249	0.0371557	0.463249
fam126a	1.17264	0.0371788	0.463249
ctsf	-1.21394	0.0372504	0.463429
zgc:112185	1.87419	0.0372624	0.463429
ddx51	1.14486	0.0373167	0.463675
tmc6b	1.39736	0.0373774	0.463999
zwi	2.06631	0.037492	0.464787
zgc:92789	1.64463	0.0375428	0.464787
zfand5b	0.928612	0.0375728	0.464787
ap1s3a	1.52542	0.0376109	0.464787
edem1	-1.03403	0.0376142	0.464787
prdm14	2.154	0.0376549	0.464861
slc35a3b	2.32818	0.0377152	0.4651
h3f3b.1	0.955929	0.0377436	0.4651
aoc1	3.39579	0.0377827	0.465154
zgc:162339	1.37032	0.0378749	0.465397
ube2j2	1.45711	0.0379108	0.465397
foxp1a	-1.27562	0.0379357	0.465397
zfand6	1.23467	0.0379413	0.465397
zgc:113397	-2.01601	0.0381645	0.467707
ccar1	1.3828	0.0382268	0.468043
prr15lb	-2.90321	0.0383028	0.468164
nsa2	1.07547	0.0383066	0.468164
six3a	1.2326	0.0383848	0.468694
thap3	-2.39676	0.0384524	0.468963
seph	1.01734	0.0384768	0.468963
nkd3	-2.92538	0.03854	0.469069
samd1a	1.29863	0.0387033	0.469069
mrps21	1.05036	0.0387259	0.469069
fam120b	-3.60649	0.0387598	0.469069
islr2	-1.75883	0.0388053	0.469069
zgc:153284	0.962743	0.0388236	0.469069
nfrkb	1.03515	0.038882	0.469069
aifm2	-0.986272	0.038884	0.469069
ripk2	1.4334	0.038893	0.469069
nitr1f	-6.9351	0.0389336	0.469069
fam192a	1.03586	0.0389649	0.469069
caspb	1.22266	0.0389882	0.469069
cdc42	-0.819903	0.0390231	0.469069
mxra8a	-1.05791	0.0390532	0.469069
hoxa13a	2.74467	0.0391215	0.469069
ankk1	6.93665	0.0391397	0.469069
irg1l	2.33766	0.0391932	0.469069
cox6b1	1.19821	0.0392994	0.469069
zgc:154006	1.58591	0.0393714	0.469069
lix1l	-1.49243	0.0393753	0.469069
emg1	-1.08204	0.0393782	0.469069
zgc:171927	-1.57474	0.0393784	0.469069
zgc:136439	-1.05419	0.0394088	0.469069
zgc:173726	-1.42219	0.0394236	0.469069
elavl2	1.37943	0.0394302	0.469069
rab20	1.05368	0.0386937	0.469069
hid1b	1.2553	0.0392099	0.469069
zgc:172339	-1.21147	0.039497	0.469106
gnb1a	0.948689	0.0395033	0.469106
pbx3b	1.07421	0.0396804	0.469336
cog5	-1.87916	0.0397043	0.469336
tapbp.2	-1.86616	0.0397086	0.469336
zfand3	1.34782	0.039773	0.469336
zgc:152951	1.54346	0.039807	0.469336
fam212aa	-1.1291	0.0398168	0.469336
ccs	-3.41076	0.0398793	0.469336
gig2l	2.37732	0.0398912	0.469336
dut	1.18596	0.0399225	0.469336
ndufb3	1.3175	0.0399562	0.469336
snrpd3	1.23495	0.0400547	0.469336
map1lc3b	-1.06556	0.0400592	0.469336
ednraa	-1.54029	0.0401251	0.469336
marcksl1a	1.30593	0.0401266	0.469336
sprn	1.26351	0.0401773	0.469336
cox7c	1.11018	0.0401899	0.469336
slc1a3a	1.52334	0.0402071	0.469336
rpl13a	0.929971	0.0402228	0.469336
chmp1a	1.37421	0.03967	0.469336
si:ch211-214j24.10	1.21508	0.0400723	0.469336
strap	1.21473	0.04036	0.47001
dhrs9	1.32346	0.0404147	0.47001
gabrz	2.05871	0.0404306	0.47001
slc22a7a	1.60827	0.0405076	0.47001
wu:fc55g01	1.07218	0.0405463	0.47001
dicp3.3	-2.06962	0.0405532	0.47001
mrps24	0.970516	0.0405802	0.47001
eif3c	1.06647	0.0406219	0.47001
rnasen	1.14564	0.0406811	0.47001
zgc:101564	3.11039	0.0406941	0.47001
ppp2r2d	1.21056	0.040695	0.47001
plod2	-1.20217	0.0407012	0.47001
coq2	1.47661	0.040862	0.471358
hn1b	1.25215	0.0408883	0.471358
prmt5	1.04959	0.0409561	0.471536
cpb2	-2.68584	0.0409741	0.471536
ak2	1.09355	0.0410259	0.471727
tspan4a	-1.28619	0.0410691	0.471819
mogat3a	-1.84752	0.0411309	0.472125
ppl	1.105	0.0413034	0.473699
mia	5.25608	0.04142	0.474631
rps18	0.854442	0.0415155	0.475239
capslb	-2.60486	0.0415561	0.475239
emilin1a	-1.2898	0.0416129	0.475239
ghrhra	-4.65815	0.0416149	0.475239
urah	-1.65638	0.0417206	0.476041
pnocb	1.69448	0.0418685	0.477102
ssr3	0.997635	0.0419114	0.477102
slc6a16b	-1.59904	0.0419203	0.477102
rpusd4	1.37922	0.0419741	0.477309
asph	-1.13484	0.0421406	0.478587
ankrd10b	1.43376	0.042158	0.478587
rap1gap	2.02375	0.0422744	0.479504
unc93a	4.62655	0.0423297	0.479725
zdhhc24	1.28404	0.0423678	0.479751
nkx6.2	1.56721	0.042468	0.480015
si:ch211-30b16.2	-4.94349	0.0424737	0.480015
zgc:136826	0.790969	0.0425111	0.480015
tfpia	-1.50937	0.042555	0.480015
ank2b	3.84509	0.0426031	0.480015
galnt7	0.804227	0.0426059	0.480015
pgrmc1	-1.10063	0.0426818	0.480235
scfd2	-3.32826	0.0426971	0.480235
tmem179	-1.94959	0.0427443	0.480363
c1s	-1.4944	0.0428288	0.480541
atp5l	1.15767	0.0428829	0.480541
aldh5a1	-3.16625	0.0428862	0.480541
zgc:66455	1.45698	0.0429035	0.480541
nr3c2	-3.75527	0.0429561	0.480728
gpr160	1.75192	0.04306	0.481489
tlk1a	1.13978	0.0431171	0.481726
thoc5	1.41426	0.0432959	0.48214
srd5a2a	1.13555	0.043388	0.48214
nkap	0.877824	0.0434036	0.48214
MGC172218	2.23155	0.0434434	0.48214
lpcat4	1.6407	0.0434481	0.48214
tmem198b	1.20421	0.0434684	0.48214
si:ch211-108c6.2	-2.56154	0.0434755	0.48214
rbp7b	-1.34943	0.0434859	0.48214
klf13	-1.79621	0.0435401	0.48214
bcl7ba	-0.88047	0.0435734	0.48214
ccl38a.5	1.09962	0.0435858	0.48214
brd2a	1.18703	0.0435016	0.48214
sfrp1a	-1.95833	0.0436709	0.48229
lygl1	1.07454	0.0436747	0.48229
ube2ia	1.03241	0.0437072	0.48229
hspb8	-1.66756	0.0437912	0.482819
crb3a	-2.03007	0.0439563	0.483268
cox5ab	1.12446	0.0440236	0.483268
si:ch211-214p16.1	1.44281	0.0440983	0.483268
akap17a	0.898262	0.0441028	0.483268
pus3	1.40454	0.0441172	0.483268
phc2b	1.37405	0.0441202	0.483268
arntl1a	-1.06771	0.0439604	0.483268
zgc:66483	1.65369	0.043976	0.483268
nr2f1b	1.34266	0.0442508	0.484251
eef1b2	0.972951	0.0443352	0.484251
nolc1	1.19013	0.0443859	0.484251
zgc:56556	-1.17002	0.0444216	0.484251
stk26	1.17961	0.044541	0.484251
tmed9	-1.00154	0.0446129	0.484251
hes6	0.98723	0.0446373	0.484251
pigrl3.5	-2.57071	0.0446518	0.484251
cyp1c1	-1.45759	0.0446746	0.484251
npy1r	-4.99567	0.0446984	0.484251
trim36	1.97501	0.0447031	0.484251
fb06f03	-0.862526	0.0447425	0.484251
cenpa	0.979553	0.0447464	0.484251
elovl5	-2.45146	0.0447608	0.484251
nme2b.1	1.08306	0.0447735	0.484251
pfas	-1.60921	0.0447879	0.484251
chia.2	3.90865	0.0448974	0.484543
opcml	-2.45721	0.0449564	0.484543
swap70b	-0.884536	0.0449786	0.484543
wasla	1.1181	0.0450256	0.484543
si:ch211-197g15.10	-3.33007	0.0450567	0.484543
dtwd1	1.43885	0.0451215	0.484543
il11ra	-2.35986	0.0451235	0.484543
mrpl41	1.16913	0.0451401	0.484543
sapcd2	1.3398	0.0451035	0.484543
nek8	-1.31615	0.0453783	0.486567
zgc:158423	2.03237	0.0454289	0.486567
si:dkey-33m11.6	-1.2763	0.0454376	0.486567
atp1b2a	1.74437	0.0455254	0.486968
vdrb	-3.3113	0.0455477	0.486968
cenpe	1.34338	0.0456534	0.487411
fhdc3	-3.23826	0.0456812	0.487411
prkacbb	-1.33419	0.0457424	0.487411
efna3b	-2.80786	0.045805	0.487411
prkcq	-1.91335	0.0458199	0.487411
col8a2	-2.36685	0.0458406	0.487411
smurf1	1.27759	0.0458436	0.487411
gbp1	1.70118	0.0460222	0.488377
comtb	-2.30006	0.0460681	0.488377
uqcrq	1.05031	0.0460776	0.488377
sarm1	-2.80309	0.0460801	0.488377
cox17	1.24769	0.0463388	0.49073
wnt8-2	1.45265	0.0465265	0.491941
wnt8a	1.45265	0.0465265	0.491941
snrka	1.2842	0.046622	0.492562
zgc:110425	1.51544	0.0466622	0.492598
syf2	1.06618	0.0467417	0.492935
wdfy2	-0.914823	0.0467676	0.492935
uhmk1	-1.90563	0.0468506	0.493422
man2b1	1.11397	0.0469079	0.493638
ap2b1	-0.749013	0.0469828	0.494038
stoml3b	1.36544	0.0470281	0.494127
zgc:165502	1.74392	0.0471003	0.494217
eef2b	1.03661	0.0471328	0.494217
hdac3	-1.23595	0.047209	0.494217
cyp2x12	-2.83331	0.0472164	0.494217
rgs17	1.44555	0.0473142	0.494217
nr4a2a	4.8157	0.0473639	0.494217
tcf7l1b	1.31083	0.0473703	0.494217
fbxo8	1.29028	0.0473748	0.494217
rpl5b	0.888561	0.0473818	0.494217
fabp7a	-1.04554	0.0474053	0.494217
nkx3.2	1.86829	0.0475285	0.495117
selk	-0.749464	0.047626	0.495345
pon2	-1.60465	0.0476907	0.495345
hoxc12a	2.77147	0.0477053	0.495345
znf1077	-2.62258	0.0477352	0.495345
rps16	0.999708	0.0477166	0.495345
rab8b	-1.5933	0.0477926	0.495557
syt1a	2.01224	0.0478389	0.495574
crhbp	-1.912	0.0478681	0.495574
nfyba	1.16157	0.0479849	0.496293
atp2a2b	1.11284	0.0480116	0.496293
ing4	-1.24934	0.0481945	0.497218
letm1	0.980137	0.0482324	0.497218
cox5aa	0.925391	0.048256	0.497218
spryd7b	-0.874514	0.0483292	0.497218
tfap2a	1.81503	0.0483324	0.497218
vps4b	-0.864292	0.0484278	0.497218
nkain4	-2.27291	0.048448	0.497218
vamp4	1.10638	0.0485281	0.497218
igfbp6a	-5.27222	0.0485428	0.497218
cd9a	0.982869	0.048571	0.497218
dap	0.975511	0.0486922	0.497218
exoc8	1.9164	0.0486993	0.497218
zgc:174310	1.55056	0.0487255	0.497218
nr2f6b	-1.56318	0.04875	0.497218
tceb2	1.02311	0.0488128	0.497218
prrc1	-0.959292	0.0488477	0.497218
rab24	-1.11989	0.0488496	0.497218
sc:d217	-1.21642	0.0488976	0.497218
brip1	1.09494	0.0489416	0.497218
tmem54b	-5.34274	0.0489887	0.497218
tomm20	1.08759	0.0490068	0.497218
rdh8a	1.30491	0.049011	0.497218
cmpk	1.00409	0.0491366	0.497218
zgc:172323	1.77922	0.0491914	0.497218
lmx1a	1.75224	0.0492211	0.497218
si:ch211-262i1.6	-1.45728	0.049234	0.497218
slc8a4b	-4.73249	0.0492442	0.497218
znf148	-1.50395	0.0492581	0.497218
ptk7a	1.53021	0.0493249	0.497218
ssr2	1.04593	0.0484832	0.497218
rhoq	1.11898	0.0488454	0.497218
timp2a	-1.1048	0.049045	0.497218
wwc3	-1.41819	0.0492972	0.497218
rgs16	2.95598	0.0494111	0.497712
nr1h5	1.3745	0.0494869	0.498101
zgc:113030	-1.68438	0.0496001	0.498204
bco2l	-1.96142	0.0496636	0.498204
mtfr2	0.937875	0.0496797	0.498204
hmces	0.798912	0.0496891	0.498204
ppp1r13bb	-0.979267	0.0497517	0.498204
lhx8a	1.28005	0.0497632	0.498204
plekhs1	1.79445	0.049771	0.498204
zgc:162879	0.907277	0.0497946	0.498204
znrf1	1.19193	0.0498316	0.498204
gtse1	1.41291	0.0499521	0.499037
papola	1.02844	0.0500297	0.49944
zgc:165627	-2.32483	0.0501012	0.499541
paqr7b	-3.01614	0.0501687	0.499541
arhgap4a	-1.08334	0.0501999	0.499541
cd36	1.66814	0.0502236	0.499541
faf1	1.21515	0.0502461	0.499541
atp1a1a.2	2.12325	0.0502633	0.499541
ndufs5	0.898391	0.0503802	0.499963
anxa13	-0.996405	0.0503881	0.499963
zgc:56304	1.19254	0.0504177	0.499963
gtf3c3	1.12431	0.0505676	0.500852
ifngr1	-1.86604	0.050582	0.500852
plek	1.43951	0.0507051	0.5017
tpbgb	-1.35765	0.0508827	0.502604
fam177a1	-1.26586	0.050898	0.502604
kctd5a	0.984563	0.0509089	0.502604
mtbl	1.29322	0.0510223	0.503352
ppp4r2a	-0.905644	0.0510986	0.503734
zgc:154086	1.43126	0.051147	0.503841
spryd4	0.976487	0.0511928	0.503922
rhoub	-1.83167	0.0512526	0.50414
itk	1.7992	0.0513147	0.504381
llgl1	-2.11245	0.0514761	0.505598
dnajc15	0.935221	0.0516053	0.505819
prok1	-3.45513	0.0516945	0.505819
hspa9	-0.887457	0.0517363	0.505819
zar1l	1.32673	0.051844	0.505819
vldlr	1.1821	0.0518601	0.505819
bves	-2.83052	0.0519217	0.505819
ngb	-3.33516	0.0519405	0.505819
ubr5	1.35448	0.0519577	0.505819
fzd10	-1.1086	0.0519895	0.505819
bhlhe40	1.07985	0.0519965	0.505819
fosb	3.02561	0.0520297	0.505819
dhx15	1.1176	0.05211	0.505819
vsig10	1.42113	0.0521135	0.505819
ugt5e1	-3.57615	0.0521175	0.505819
mcoln2	-1.51769	0.0521229	0.505819
elac1	1.27196	0.05214	0.505819
golga7	-1.13763	0.0519414	0.505819
tspan4b	-0.974389	0.0521863	0.505902
csnk2a1	0.86818	0.0522265	0.505925
satb1a	1.48168	0.0526926	0.510072
lamb1a	-1.36497	0.0528279	0.510081
cox8b	1.04286	0.0528826	0.510081
hoxa3a	-2.27208	0.0528947	0.510081
sgsm3	0.890971	0.0528973	0.510081
slc30a7	0.984171	0.0529145	0.510081
zgc:172053	1.24027	0.0529218	0.510081
prcp	-2.05834	0.0530947	0.511046
scpp1	-6.12766	0.0530981	0.511046
ppp1r3cb	-1.4489	0.0531566	0.511241
slc6a15	1.67677	0.0532384	0.511661
lace1a	1.40979	0.0535139	0.51394
ywhaba	-0.793865	0.0535569	0.513985
tbx5b	3.3924	0.0536414	0.514428
exosc3	1.17189	0.0537666	0.51514
im:7138239	-3.66404	0.0537925	0.51514
cebpb	1.35411	0.0539048	0.515496
zcrb1	1.07363	0.0539066	0.515496
zgc:91944	-0.871583	0.0542831	0.517716
gpr85	1.90857	0.0543915	0.517716
rpl15	0.976096	0.0544036	0.517716
gstk1	-1.08184	0.0544378	0.517716
si:dkey-29d8.3	-1.47077	0.0544551	0.517716
eif5a	0.846842	0.0544624	0.517716
jdp2b	1.14439	0.0545345	0.517716
tmem230b	0.951621	0.054598	0.517716
irx6a	1.87783	0.054627	0.517716
si:dkey-281i8.1	-2.07371	0.054661	0.517716
nitr1l	-4.02818	0.0546949	0.517716
rpl7a	0.989893	0.0547022	0.517716
mtx1b	1.08052	0.0549026	0.517716
nr2f5	1.3206	0.0549224	0.517716
pcp4a	1.45496	0.0549459	0.517716
naprt	-1.26872	0.0549853	0.517716
max	0.872568	0.0550112	0.517716
ints10	1.08925	0.0550236	0.517716
myh9a	0.76318	0.0550508	0.517716
atp5a1	1.1196	0.0550542	0.517716
si:dkey-71p21.9	-1.20429	0.0550639	0.517716
trim35-1	-2.45019	0.0550669	0.517716
zgc:173585	3.18576	0.0550836	0.517716
2024-03-07	1.2341	0.0551041	0.517716
qsox1	-1.05058	0.0549272	0.517716
rrp15	1.32666	0.0552938	0.519134
hapln3	-1.94659	0.055358	0.519373
zgc:101562	1.16339	0.0554568	0.519936
tmem237a	1.69057	0.0554971	0.519951
ttll7	1.55502	0.0555715	0.520085
zgc:101699	1.80381	0.055589	0.520085
arid2	1.41562	0.0557492	0.520798
tph1b	1.41699	0.0557817	0.520798
rpa1	-0.721252	0.0557274	0.520798
lman2lb	-0.777034	0.0558245	0.520835
prkg1a	-1.9562	0.0559678	0.521379
spsb3a	-1.83342	0.0560208	0.521379
homeza	0.961209	0.0560232	0.521379
rbm12	-1.07817	0.0560384	0.521379
barhl1a	1.93334	0.0561348	0.521914
asns	1.1782	0.0562461	0.522224
mdh1aa	1.03548	0.0562126	0.522224
ppp2r2ab	1.04808	0.0563801	0.522973
parn	1.12098	0.0564048	0.522973
cep68	-2.03296	0.0565127	0.523499
arhgef1a	1.093	0.056549	0.523499
LOC569335	1.58482	0.0565909	0.523499
si:ch211-201h21.5	0.983174	0.0566835	0.523499
pyroxd2	-2.34726	0.0567808	0.523499
clic1	-0.972098	0.0567922	0.523499
crygmx	3.90371	0.0568025	0.523499
ldb1b	-1.90232	0.0568106	0.523499
anapc16	0.840143	0.0568135	0.523499
pgam1b	1.14807	0.0568709	0.523499
srgap2	1.27579	0.0569254	0.523499
hspa8	0.893636	0.0569301	0.523499
cbln11	3.11096	0.0570277	0.523527
htr1d	-2.95873	0.0570554	0.523527
zgc:55943	-0.959271	0.0570615	0.523527
emc6	1.11271	0.057131	0.523527
eif3g	0.877589	0.0571618	0.523527
chst3b	2.55542	0.0571674	0.523527
myclb	1.10137	0.0572653	0.524066
plcg1	-1.53829	0.0573577	0.524553
capn8	2.36397	0.057516	0.524829
zgc:162255	-1.63672	0.0575345	0.524829
chd4a	1.22669	0.0575469	0.524829
stat1a	1.33932	0.057579	0.524829
lta4h	0.97259	0.0577641	0.524829
dynll2a	1.09598	0.0578228	0.524829
taf6	-1.17656	0.0578444	0.524829
pnkp	1.2571	0.0578903	0.524829
exoc6b	-1.21192	0.0579175	0.524829
zgc:64051	-1.56207	0.0579198	0.524829
glrx3	0.976103	0.0579319	0.524829
cltca	0.991254	0.0579699	0.524829
ppiab	1.09896	0.0579708	0.524829
srrt	1.15688	0.0580439	0.524829
trap1	-0.892404	0.058048	0.524829
ap1s1	-0.970736	0.0580643	0.524829
serpinh1a	-1.27005	0.0580825	0.524829
adkb	0.933732	0.0580925	0.524829
fam207a	1.29256	0.0582108	0.525543
psmd2	-0.91469	0.0582621	0.525653
rps6ka1	-1.49956	0.0583233	0.525851
ptmaa	-0.893078	0.0584612	0.526541
bnip2	-1.14848	0.0585595	0.526541
anapc11	0.924812	0.058562	0.526541
cax1	1.11687	0.058594	0.526541
cacnb1	-2.58651	0.0585962	0.526541
mapk1	1.17978	0.0586405	0.526586
sox21a	1.91295	0.0588109	0.527763
jmjd6	1.45026	0.0588624	0.527871
zgc:193807	1.45855	0.0589281	0.528108
hk1	1.25732	0.0590139	0.528138
derl3	-1.13688	0.0590709	0.528138
dhh	-5.7658	0.0590754	0.528138
hmgxb4a	1.54498	0.0590891	0.528138
hhat	-1.17851	0.0591612	0.528266
bzw1a	0.991428	0.0591862	0.528266
sfswap	1.11005	0.0592215	0.528266
usp3	0.888536	0.0592732	0.528374
scocb	-1.28101	0.0593541	0.528744
slc6a19b	2.78926	0.0595033	0.529582
gtpbp1l	0.967777	0.0595271	0.529582
got2b	1.00643	0.0597885	0.531555
zp2.6	1.93123	0.060049	0.532957
cox8a	1.04149	0.0600654	0.532957
rbm15b	1.05939	0.0600604	0.532957
slc9a6b	1.12851	0.0602471	0.534153
tada2a	1.24712	0.0602898	0.534153
mettl6	-1.68477	0.0603198	0.534153
aoc2	-1.40392	0.0603745	0.534284
stk35l	-1.07282	0.060459	0.534559
frem1a	-2.09864	0.0604853	0.534559
zgc:92591	1.20409	0.0605699	0.534955
pam16	1.08108	0.0606224	0.535065
irf2bp2a	0.895337	0.0606712	0.535144
stt3a	-1.0247	0.0609151	0.536909
naca	0.972291	0.0609514	0.536909
pnpo	-1.52183	0.0611113	0.537086
ace2	1.58663	0.0611209	0.537086
oxct1a	-1.3598	0.0611341	0.537086
tnfaip8l2b	2.36679	0.0611616	0.537086
ogt.1	-1.14723	0.0611931	0.537086
wu:fc47e11	1.32446	0.0612775	0.537086
gm2a	1.0942	0.061286	0.537086
gfra3	-5.19448	0.0612951	0.537086
slain1b	2.65951	0.0613413	0.537086
hoxb1a	-6.06173	0.0613721	0.537086
her6	1.29209	0.0614183	0.53714
prkacaa	-1.48883	0.0615478	0.537496
rad23b	0.950614	0.0615584	0.537496
spo11	1.2352	0.0615793	0.537496
acbd4	1.13841	0.0616697	0.537834
gpx8	1.19572	0.0616983	0.537834
cpt2	-0.802431	0.061764	0.538058
si:ch211-51h9.7	1.31343	0.0618148	0.53815
meis1a	0.983633	0.0618799	0.538167
dhrsx	-1.0768	0.0619016	0.538167
fstl3	-0.85988	0.0619507	0.538167
znrf3	-2.07911	0.0619943	0.538167
pou5f3	1.83882	0.0620222	0.538167
gdf11	-6.03368	0.0620803	0.538167
coch	-1.52369	0.0621749	0.538167
zgc:162989	3.60386	0.0621953	0.538167
cyb561d2	1.43364	0.0622349	0.538167
abcg2c	1.16673	0.062272	0.538167
si:dkey-260j18.2	-1.49394	0.0623129	0.538167
ap1b1	0.977876	0.0623612	0.538167
acss1	-1.19114	0.0623909	0.538167
ptk2aa	-2.03087	0.0624071	0.538167
slc16a2	-3.16464	0.0624188	0.538167
pgm2l1	0.80847	0.062533	0.538805
tango2	-1.28054	0.0626752	0.539652
ahr1a	-5.37258	0.0628065	0.539652
ahsa1b	-0.786399	0.0628701	0.539652
cyp2aa1	1.37687	0.0628901	0.539652
glula	-1.17437	0.062908	0.539652
tmem134	-1.23635	0.0629797	0.539652
pum2	1.16965	0.0629837	0.539652
LOC100499487	-2.08823	0.062994	0.539652
dhrs13a.2	1.50452	0.0630143	0.539652
pde5ab	-2.57324	0.0630734	0.539652
nsdhl	1.01211	0.0630741	0.539652
zgc:153932	2.22954	0.063227	0.540533
cyp2v1	-1.12055	0.0632577	0.540533
pvalb1	1.05781	0.063508	0.542037
pddc1	1.10407	0.0635486	0.542037
nog1	-1.34329	0.063571	0.542037
kdrl	-2.1665	0.0635954	0.542037
rpl9	0.759989	0.0636424	0.542092
oxnad1	-1.72269	0.0637321	0.542231
slc25a47a	-2.52693	0.063779	0.542231
ptger2b	-4.07022	0.0637932	0.542231
gnb1b	1.06731	0.0638609	0.542231
ube3c	1.17974	0.0638458	0.542231
eif2b2	1.132	0.0639241	0.542424
s100v2	-1.06636	0.0640026	0.542424
vbp1	0.79853	0.0640049	0.542424
fam73a	-2.1278	0.0641304	0.54259
si:dkey-72l14.3	3.36065	0.0641406	0.54259
atp1b1b	1.21727	0.064146	0.54259
si:dkey-9i23.16	-2.10551	0.064243	0.543013
barhl2	1.6165	0.0643322	0.543013
nitr1k	-3.80076	0.0643555	0.543013
ccna2	1.30086	0.0644497	0.543013
zc3h18	-1.3978	0.0644541	0.543013
agk	-0.910116	0.0644755	0.543013
usp1	-0.918157	0.0644795	0.543013
gcc1	-1.73834	0.0646635	0.54422
mtmr7a	-1.29378	0.0648197	0.544872
gbp	1.03188	0.06485	0.544872
lmf2b	1.46905	0.0649312	0.544872
ndufa6	1.04751	0.0649392	0.544872
lmnl3	1.4015	0.0649601	0.544872
tmem167b	-1.26266	0.0650167	0.544872
dpysl5a	-1.00279	0.0650254	0.544872
phax	-0.699133	0.06518	0.544946
mkln1	0.834328	0.0651949	0.544946
sox8a	-5.26135	0.0652406	0.544946
dsc2l	-1.30693	0.0653089	0.544946
angpt1	-3.80246	0.0653187	0.544946
si:ch73-41e3.7	1.18051	0.0650952	0.544946
zgc:161973	1.21969	0.06521	0.544946
ewsr1a	1.103	0.0654699	0.545867
capn2l	1.37196	0.0655767	0.545996
psme3	0.87089	0.0656068	0.545996
zgc:152948	0.963326	0.0656075	0.545996
fam50a	1.18571	0.0657709	0.547017
snx18b	-1.94542	0.0659333	0.547447
slc20a1a	-1.82908	0.0659359	0.547447
dennd4a	-2.24665	0.0659452	0.547447
scrt2	4.15293	0.0660823	0.548066
dcp1a	-1.00107	0.0661015	0.548066
si:dkey-241l7.2	1.6412	0.066197	0.548227
kctd13	0.970152	0.066213	0.548227
dctd	-1.00419	0.0662436	0.548227
gpr176	1.75681	0.0663632	0.548411
intl2	2.96284	0.066398	0.548411
ggps1	1.17574	0.0664092	0.548411
zgc:172065	1.88396	0.0664295	0.548411
fam107b	0.858443	0.0666033	0.549508
spire1a	1.21279	0.0667016	0.549925
tal1	-1.65462	0.0667364	0.549925
prrg1	1.94644	0.0667769	0.549925
hsbp1b	-0.913412	0.0669141	0.550053
meox1	-1.59213	0.0669721	0.550053
ppp1r7	-0.790662	0.0669897	0.550053
ube2d1a	-1.01793	0.0669976	0.550053
cirbpb	0.749827	0.066834	0.550053
slc25a25a	0.908249	0.0671672	0.551108
oc90	1.24224	0.0672153	0.551166
slc1a7a	5.67025	0.0676401	0.55431
si:dkey-153k10.9	1.58675	0.0677697	0.554716
eif4a2	0.945084	0.0678138	0.554716
kiaa0907	1.26523	0.0677962	0.554716
ankhd1	1.03476	0.0679824	0.555474
zgc:163061	2.59641	0.0679893	0.555474
irx4a	-5.08364	0.0681375	0.556046
LOC572950	-2.64962	0.0681624	0.556046
gyg1b	-1.76509	0.0681837	0.556046
atxn7l2a	1.45261	0.0682845	0.556529
pabpn1	0.884353	0.0683567	0.55669
akr7a3	-0.868029	0.0683873	0.55669
slc34a2a	2.02912	0.0684657	0.55699
fkbp11	1.07569	0.0685283	0.557161
mars	1.10209	0.068656	0.557861
tmem161a	-1.256	0.0687049	0.557921
vip	-1.54133	0.0687904	0.558101
pts	-1.11408	0.0688104	0.558101
pdlim5b	1.08233	0.0689191	0.558533
apodb	-1.12057	0.068952	0.558533
aqp8b	-3.03311	0.0689886	0.558533
mpz	1.52579	0.0690763	0.558905
mybpc2b	1.20654	0.0691274	0.558982
eif2b1	-0.85786	0.06919	0.559151
ch25h	2.85775	0.0694106	0.559844
lnpep	-1.05758	0.0694382	0.559844
slc24a2	2.93789	0.0695462	0.559844
fbxl2	1.11121	0.0697439	0.559844
edc3	-1.20035	0.0697628	0.559844
hmga1a	0.786827	0.0698039	0.559844
march5l	1.09515	0.0698547	0.559844
arpp19a	-0.999203	0.0699163	0.559844
afg3l2	0.90187	0.0699764	0.559844
alkbh7	1.10137	0.0699951	0.559844
tnnt1	-1.49252	0.0699975	0.559844
zgc:152791	1.39069	0.070025	0.559844
oxct1b	-1.51714	0.0701532	0.559844
lrig3	1.53029	0.0701565	0.559844
nup37	1.08921	0.0702124	0.559844
zgc:153247	1.27369	0.0702355	0.559844
mgst1.2	-0.893905	0.0702501	0.559844
cox16	-1.01452	0.0702638	0.559844
trim35-30	-3.51099	0.0702737	0.559844
ndufb11	0.805747	0.070309	0.559844
zgc:101130	-2.41558	0.0703799	0.559844
cyb5r3	-1.10581	0.0703975	0.559844
spon1b	-1.19187	0.0704078	0.559844
zgc:174315	-2.09333	0.0704231	0.559844
shoc2	-1.7688	0.0704567	0.559844
adnp2a	-0.95936	0.0705181	0.559844
mrpl10	0.954737	0.0705297	0.559844
faah2b	1.49198	0.0705671	0.559844
suds3	-1.15027	0.0705863	0.559844
LOC100536659	2.27126	0.070612	0.559844
arpc1a	1.00112	0.0698642	0.559844
vps16	0.91289	0.0704577	0.559844
brd4	1.16659	0.0706849	0.56009
nr0b1	-1.20153	0.0708877	0.561069
cnot3b	1.19834	0.0709193	0.561069
dazap1	0.977686	0.0709553	0.561069
LOC570474	1.7611	0.0709872	0.561069
akirin2	1.14927	0.0710427	0.561069
trmt5	0.805336	0.0710596	0.561069
aup1	0.76019	0.0711402	0.561261
bmpr1ba	1.11911	0.0714547	0.561261
zgc:113201	-2.5764	0.0714691	0.561261
zgc:136971	-1.70572	0.0715303	0.561261
slc25a3b	0.99307	0.0715475	0.561261
calua	-0.921256	0.0715542	0.561261
foxq1b	1.43671	0.0715922	0.561261
zgc:194186	1.78152	0.0716034	0.561261
zgc:194215	1.78152	0.0716034	0.561261
mibp2	0.965415	0.0716211	0.561261
ralbb	-1.07019	0.0716264	0.561261
irf2bp2b	1.02541	0.0717021	0.561261
si:dkey-119m7.4	-2.70647	0.0717678	0.561261
znf740b	-1.0147	0.0718084	0.561261
zgc:113363	-1.18338	0.0718132	0.561261
lpl	-1.09252	0.0719191	0.561261
zgc:171792	6.52866	0.0719277	0.561261
eif3f	0.835241	0.07196	0.561261
gpd2	-1.8702	0.0720006	0.561261
dynll1	1.22694	0.0720049	0.561261
ptpn23b	-1.07285	0.0714939	0.561261
utp18	1.15391	0.0719765	0.561261
slc25a43	-2.07926	0.0721583	0.561584
sox4a	-0.878035	0.0721695	0.561584
suv39h1a	-1.58874	0.0722863	0.561584
stk25b	1.12142	0.072318	0.561584
mrpl14	1.19683	0.0723391	0.561584
tmem251	-1.33726	0.072394	0.561584
slc6a19a.1	2.85949	0.0724201	0.561584
rbm41	1.02436	0.0724233	0.561584
iars2	-1.42498	0.0722978	0.561584
olfm2a	2.11651	0.0724772	0.561678
flot2a	-0.987155	0.0726105	0.562385
gtpbp3	1.45441	0.0726696	0.562518
kdm6al	1.27706	0.0727311	0.562669
tcf25	0.944566	0.07284	0.562834
heatr1	1.146	0.0729025	0.562834
stx6	-1.34438	0.0729203	0.562834
plcg2	0.902915	0.0728381	0.562834
wt1a	-1.39816	0.0730492	0.563505
setdb1b	1.0151	0.0731265	0.5636
dia1b	1.57972	0.0731456	0.5636
nrxn2b	-2.03462	0.0733024	0.563912
vsg1	-1.0705	0.0733475	0.563912
slc2a12	1.36277	0.0733514	0.563912
eif4e3	-1.31841	0.0733544	0.563912
crygn2	1.63143	0.0735706	0.565207
mknk2a	0.901694	0.0736291	0.565207
uap1l1	1.14322	0.0736494	0.565207
cul5a	-1.39641	0.0737111	0.565358
mlst8	-0.864074	0.0737999	0.565406
tmcc3	-1.45149	0.0738988	0.565406
zgc:153713	1.28796	0.0739113	0.565406
si:dkey-165n16.1	-1.04243	0.0739147	0.565406
hspd1	1.081	0.0740011	0.565406
banf1	-0.899867	0.0740611	0.565406
vps13a	1.22735	0.0740745	0.565406
ccl25b	-1.51093	0.0740876	0.565406
loxl2a	-1.54954	0.074097	0.565406
zgc:63568	-1.27527	0.0741726	0.565508
leng1	1.20824	0.0742413	0.565508
fam102ba	-1.52765	0.0742791	0.565508
u2surp	0.986077	0.0742007	0.565508
adam8a	0.830276	0.074571	0.567408
shtn1	0.970192	0.0747178	0.568202
nuf2	1.09458	0.0748621	0.568616
si:dkey-172m14.1	-1.28618	0.0749732	0.568616
fgfr1op2	-1.1553	0.0749763	0.568616
mrpl43	-1.09776	0.0749803	0.568616
arl13a	1.25875	0.0749842	0.568616
scaper	1.23931	0.075135	0.569437
usp37	-0.961372	0.075255	0.570009
slc35f2	-1.18571	0.0752968	0.570009
pex3	-0.801597	0.075338	0.570009
LOC553228	1.0491	0.075456	0.570258
tardbpl	0.978401	0.0754396	0.570258
bmp6	-1.01682	0.0755407	0.570517
fem1c	1.117	0.0755754	0.570517
prpf4	1.05375	0.0756771	0.570964
emx2	-0.903695	0.0757434	0.571143
lsg1	0.882515	0.0758056	0.571198
tmbim1	-1.85517	0.0758658	0.571198
mrpl36	0.958968	0.0759146	0.571198
gpr55a	-1.54765	0.0759883	0.571198
atpif1a	1.22868	0.0759973	0.571198
tmed4	-0.808612	0.076012	0.571198
rbm14b	1.02074	0.0760717	0.571198
si:dkey-183n20.15	1.40288	0.0761446	0.571198
si:dkey-110c1.7	-2.74349	0.0761687	0.571198
rab5b	-1.56287	0.0762186	0.571198
c3a.6	1.36936	0.0762825	0.571198
dolk	-2.02969	0.0763083	0.571198
fbxo43	1.43348	0.0763247	0.571198
si:dkey-91f15.1	-4.33284	0.0763471	0.571198
ephb4a	-1.56728	0.0764232	0.571269
adka	1.0129	0.0764419	0.571269
si:rp71-1g18.13	1.41167	0.0766904	0.572476
dbf4	0.83999	0.076763	0.572476
klhl12	0.789602	0.0768141	0.572476
tmem170a	-1.21707	0.0768169	0.572476
minos1	0.889521	0.0766555	0.572476
plxnd1	1.55391	0.0768602	0.57248
dclk1b	-3.53043	0.0769704	0.572692
stam2	-0.862305	0.0769741	0.572692
srsf6a	0.966516	0.0770562	0.572985
dhrs13a.1	1.22366	0.0772252	0.573924
slc39a10	-1.57379	0.0774114	0.57454
fbxo3	-2.12166	0.0774433	0.57454
pdlim5a	1.4943	0.0774958	0.57454
tuba4l	1.03861	0.0775595	0.57454
si:dkey-97m3.1	2.56666	0.0775653	0.57454
coro1ca	-0.787045	0.0774645	0.57454
aimp2	0.965265	0.0776785	0.574784
sat2b	-0.889399	0.0777158	0.574784
snx16	1.2578	0.0778158	0.574784
mob1ba	-0.736687	0.0778195	0.574784
lemd3	-0.813873	0.0778314	0.574784
fam184b	1.17211	0.0778613	0.574784
atic	-0.865967	0.0778983	0.574784
tescb	-1.15261	0.0780701	0.575735
polr2f	1.0009	0.0782227	0.576272
adamts10	-2.28033	0.0782773	0.576272
nap1l4b	-0.858378	0.07831	0.576272
cmss1	1.11427	0.078334	0.576272
rnf145b	-1.0268	0.0783578	0.576272
zgc:158270	1.42095	0.0784015	0.576277
si:ch211-114c12.2	0.926884	0.0787233	0.576663
g0s2	-1.58589	0.0787683	0.576663
snap25b	2.65906	0.0787818	0.576663
sort1a	-1.3574	0.078831	0.576663
atf1	-0.827657	0.0788348	0.576663
sarnp	1.16353	0.0788349	0.576663
esf1	1.123	0.0788626	0.576663
zgc:195245	1.75275	0.0788672	0.576663
zgc:171501	2.83802	0.078943	0.576663
es1	4.2799	0.0790602	0.576663
rab28	-1.16245	0.0790722	0.576663
si:ch73-226l13.2	1.39869	0.0790897	0.576663
zgc:77118	1.18687	0.0790992	0.576663
mrpl12	0.874562	0.0786502	0.576663
si:ch211-125a15.1	0.876254	0.0789211	0.576663
ckmt1	1.05522	0.0792486	0.577124
tram2	0.89973	0.0792226	0.577124
ctslb	3.82422	0.0794064	0.577959
zgc:162945	1.58259	0.0794587	0.578026
snrpg	0.988392	0.0795518	0.578097
aox5	-2.09378	0.0795546	0.578097
mex3b	1.16883	0.0797685	0.579337
mep1b	1.94353	0.0798553	0.579548
pcsk5b	-1.53233	0.079884	0.579548
sap18	0.908251	0.0800425	0.580368
slc25a39	0.917944	0.0800978	0.580368
vstm2l	1.13603	0.0801269	0.580368
zgc:113333	-2.04854	0.0802	0.580584
c1qbp	0.927772	0.0802521	0.580648
cald1a	1.28527	0.0803485	0.581032
rgs5a	-1.17685	0.0805379	0.582087
zgc:153929	1.30357	0.0805977	0.582205
cog7	-1.04843	0.080847	0.583692
si:ch211-66e2.3	-1.77722	0.0812074	0.585339
dhx32a	0.919282	0.0812286	0.585339
dclre1b	-0.934418	0.0812835	0.585339
vim	0.907984	0.0813265	0.585339
adcyap1b	1.41689	0.0813372	0.585339
znhit2	1.17804	0.0813352	0.585339
atf7b	-2.14038	0.0814453	0.585803
rrnad1	1.02514	0.0815473	0.586123
rab30	-0.98494	0.0816411	0.586123
api5	1.00933	0.0816589	0.586123
mapre3b	0.965929	0.0817415	0.586123
galm	-0.851906	0.0817733	0.586123
lrp2a	1.61239	0.0818019	0.586123
arsg	1.27245	0.0818108	0.586123
calhm2	-1.16029	0.0818466	0.586123
rnf146	1.02587	0.0818833	0.586123
or125-4	-6.80289	0.0819569	0.586171
nek7	-1.08615	0.0819774	0.586171
ehf	1.28437	0.0820457	0.586347
galcb	-1.55524	0.0821897	0.586858
cyp2p6	-1.21584	0.0822048	0.586858
si:ch1073-287p18.1	-1.12835	0.0824049	0.587973
zfpl1	-1.33486	0.0825064	0.588384
arhgap12b	0.849051	0.0827148	0.589246
wdfy1	0.959018	0.0828502	0.589246
pinx1	0.794511	0.0828599	0.589246
mrpl24	0.951783	0.0828908	0.589246
zgc:56699	1.00654	0.0828582	0.589246
zfp36l2	0.801705	0.0828838	0.589246
or106-5	6.77982	0.0830296	0.589529
sec11a	-0.817659	0.0830478	0.589529
adcy1a	2.14389	0.0830924	0.589529
lmbr1	-2.19551	0.0831066	0.589529
vti1b	-1.03959	0.083231	0.58983
nr2c2	-2.4244	0.083249	0.58983
abhd17b	-2.85485	0.083281	0.58983
cyp17a2	2.1941	0.0833384	0.589925
yaf2	-0.690078	0.0834224	0.589928
smyhc2	-1.76614	0.0834654	0.589928
plekhf1	1.31216	0.0834708	0.589928
jade1	-1.16584	0.0836528	0.590413
si:dkeyp-34c12.1	1.47819	0.0836648	0.590413
si:ch211-69g19.2	0.848502	0.0837872	0.590413
srl	1.26879	0.0837956	0.590413
ptrhd1	0.902036	0.0838207	0.590413
taar13d	6.42311	0.0838477	0.590413
btbd6b	1.08954	0.0837571	0.590413
mcm6l	0.950594	0.0839574	0.590875
zmpste24	-1.46598	0.0840222	0.591011
tab3	0.928547	0.0841317	0.591011
stk17b	0.963449	0.0841357	0.591011
ilkap	0.974475	0.0841869	0.591011
zgc:101560	2.72741	0.0843135	0.591011
gpr35.1	-3.47327	0.0843462	0.591011
tbc1d22a	-2.3131	0.0843538	0.591011
cdk5rap1	-2.12145	0.0843735	0.591011
dus1l	0.959623	0.0843434	0.591011
slit2	-0.999028	0.0845927	0.592237
si:busm1-160c18.6	3.08936	0.0846796	0.592436
mapk12a	-1.73438	0.0847094	0.592436
si:dkey-21e2.16	0.838121	0.0848459	0.592862
mnx2a	6.73829	0.084944	0.592862
wdr34	0.795678	0.0849883	0.592862
rrm1	-0.70775	0.0850572	0.592862
tnfrsf1b	-3.17221	0.0851565	0.592862
rnaseh2c	-0.713624	0.0851881	0.592862
tmem55bb	1.55122	0.0852122	0.592862
nfe2l2b	-3.92368	0.0852496	0.592862
mybpc1	1.26334	0.0852503	0.592862
tatdn1	0.886889	0.0852564	0.592862
thoc3	1.12198	0.0853228	0.592862
ribc2	1.24103	0.0853763	0.592862
churc1	-1.24042	0.0853792	0.592862
slc25a21	1.23721	0.0854126	0.592862
zgc:103482	1.02559	0.0854694	0.592862
zgc:174314	-2.65224	0.0854954	0.592862
triobpb	1.17095	0.0856129	0.592862
dsg2.1	-1.45236	0.0856524	0.592862
myl9a	1.06591	0.0856688	0.592862
dlat	-1.5591	0.0857309	0.592862
hao2	-1.13249	0.0857324	0.592862
klf8	-1.82618	0.0857432	0.592862
g3bp1	1.01072	0.0858447	0.592915
col4a5	-1.20392	0.085875	0.592915
sepw2a	-1.07752	0.0858836	0.592915
syk	-1.06105	0.0859446	0.593031
zbtb18	-1.66602	0.0861482	0.593852
ubn2a	1.19342	0.0861521	0.593852
gfm1	-1.01067	0.0862714	0.594368
znf1137	-2.13142	0.0863984	0.594937
nt5c2a	-1.08265	0.0864959	0.595171
phkg1b	1.06009	0.0865389	0.595171
ankrd1b	1.45611	0.0865655	0.595171
crp4	1.59202	0.0866184	0.595229
si:dkey-56f14.4	1.4818	0.08678	0.595842
trim35-39	-2.01867	0.0867964	0.595842
acat2	-0.904967	0.0868862	0.596153
klhdc4	1.2019	0.0870313	0.596264
nup54	1.00757	0.0870449	0.596264
snrpb2	1.06763	0.0870983	0.596264
znf367	1.25402	0.0871053	0.596264
mrto4	-1.02458	0.0871247	0.596264
celf4	2.24005	0.0871936	0.596431
spcs1	0.896205	0.0873174	0.596856
myl6	1.0881	0.0873448	0.596856
dcaf6	-1.89897	0.0874032	0.596951
pdxka	-0.736829	0.0876425	0.598078
hs3st3b1b	-2.11049	0.087702	0.598078
srprb	1.09243	0.0876589	0.598078
slc5a6a	1.61025	0.0879187	0.598973
rnf130	-0.766532	0.0879226	0.598973
tsc22d3	0.969996	0.0880451	0.599503
paics	0.824664	0.08812	0.599708
st3gal3b	-1.9657	0.0881859	0.599852
rpl4	0.743279	0.0883425	0.600079
tsg101a	-1.2364	0.0883738	0.600079
vapal	1.03621	0.0884427	0.600079
poglut1	-0.76629	0.0884516	0.600079
arl4cb	0.840948	0.0884556	0.600079
si:ch211-151h10.2	1.46977	0.0884879	0.600079
vamp5	-1.01098	0.088608	0.60059
ntrk3a	1.84438	0.0888444	0.601621
tmem242	0.935706	0.0888499	0.601621
cfl1	0.803433	0.0889299	0.601859
tax1bp3	-1.14297	0.0890237	0.60219
LOC100007315	0.981787	0.0892053	0.603048
parp3	-0.939135	0.0892488	0.603048
actr3	1.0228	0.0892855	0.603048
[truncated: 12,272 more rows]

## Sheet: Figure 2
Figure 2d
	Nucleoli per oocyte
Genotype	1 nucleolus	2-4 nucleoli	4+ nucleoli	Total Cells
Wildtype	1	7	14	22
rbpms2 -/-;-/-	5	12	3	20

## Sheet: Figure 3
Figure 3e
			p-Ps6k		Ddx4
Fish & Genotype	Cell	Area (um^2)	Mean Intensity	Mean Intensity/Area	Mean Intensity	Mean Intensity/Area	Norm. to Ddx4
rbpms2 +/-;-/-_1	1	207.018	16.293	0.0787033	18.126	0.0875576	0.898875
	2	514.679	26.926	0.0523161	25.233	0.0490267	1.06709
	3	456.042	20.53	0.0450178	23.081	0.0506116	0.889476
rbpms2 +/-;-/-_2	1	230.972	23.203	0.100458	20.056	0.086833	1.15691
	2	393.312	27.562	0.0700767	12.043	0.0306195	2.28863
	3	256.607	19.056	0.0742614	19.482	0.0759215	0.978134
rbpms2 +/-;-/-_3	1	436.051	19.959	0.0457722	17.739	0.040681	1.12515
	2	225.673	18.127	0.0803242	19.267	0.0853757	0.940831
	3	340.707	17.338	0.0508883	6.653	0.019527	2.60604
	4	392.106	16.63	0.042412	12.15	0.0309865	1.36872
rbpms2 -/-;-/-_1	1	318.907	7.663	0.0240289	11.152	0.0349694	0.687141
	2	569.31	8.548	0.0150147	11.722	0.0205898	0.729227
	3	189.095	9.635	0.0509532	9.574	0.0506306	1.00637
rbpms2 -/-;-/-_2	1	398.353	7.131	0.0179012	11.065	0.0277769	0.644465
	2	235.195	8.01	0.0340568	8.287	0.0352346	0.966574
	3	215.333	7.785	0.0361533	15.192	0.0705512	0.512441
rbpms2 -/-;-/-_3	1	313.65	22.105	0.0704766	34.72	0.110697	0.636665
	2	336.743	21.859	0.064913	21.711	0.0644735	1.00682
	3	269.317	21.512	0.0798761	31.306	0.116242	0.687153
Figure 3m
			Mios		Ddx4
Fish & Genotype	Cell	Area (um^2)	Mean Intensity	Mean Intensity/Area	Mean Intensity	Mean Intensity/Area	Norm. to Ddx4
rbpms2 +/-;-/-_1	1	236.746	19.357	0.0817627	19.889	0.0840099	0.973252
	2	226.104	18.357	0.0811883	10.319	0.0456383	1.77895
	3	383.791	16.29	0.042445	10.465	0.0272674	1.55662
rbpms2 +/-;-/-_2	1	489.992	15.898	0.0324454	10.328	0.0210779	1.53931
	2	305.163	12.357	0.0404931	9.039	0.0296202	1.36708
	3	311.281	13.842	0.0444679	15.576	0.0500384	0.888675
	4	471.423	14.248	0.0302234	6.782	0.0143862	2.10086
rbpms2 +/-;-/-_3	1	214.342	5.849	0.0272882	10.909	0.0508953	0.536163
	2	230.585	8.424	0.0365332	26.062	0.113026	0.323229
	3	244.845	12.149	0.0496191	27.022	0.110364	0.449597
	4	180.995	10.741	0.0593442	27.288	0.150767	0.393616
rbpms2 -/-;-/-_1	1	262.725	17.931	0.0682501	20.569	0.078291	0.871749
	2	311.927	15.859	0.050842	15.474	0.0496078	1.02488
	3	250.619	14.843	0.0592254	13.664	0.054521	1.08629
rbpms2 -/-;-/-_2	1	176.428	13.75	0.0779355	34.803	0.197265	0.395081
	2	630.704	8.798	0.0139495	16.82	0.0266686	0.523068
	3	265.913	5.536	0.0208188	14.718	0.0553489	0.376138
	4	173.929	13.997	0.0804754	69.886	0.401808	0.200283
rbpms2 -/-;-/-_3	1	365.394	26.169	0.0716186	47.597	0.130262	0.549804
	2	493.568	25.822	0.052317	37.974	0.0769377	0.679992
	3	260.356	15.97	0.0613391	42.657	0.163841	0.374382
	4	291.161	19.815	0.0680551	51.289	0.176153	0.38634

## Sheet: Figure 4
Figure 4e
Genotype	Female	Male
Wildtype	9	14
ms20 +/-	8	8
sa +/-	12	20
ms20 -/-	0	11
sa -/-	0	13
ms20/sa	1	24
Figure 4h
Fish & Genotype	Cell	Nuclear Area (um^2)	Punctum	Fibrillarin Area (um^2)	Fibrillarin/Nuclear Area (um^2)
mios +/-_1	1	319.553	1	12.279	0.0384256
			2	10.426	0.0326268
			3	5.084	0.0159097
			4	6.032	0.0188764
			5	6.635	0.0207634
			6	3.059	0.00957275
			7	12.279	0.0384256
			8	0.905	0.00283208
			9	1.206	0.00377402
			10	2.327	0.00728205
			11	2.24	0.00700979
			12	2.714	0.00849311
			13	0.732	0.0022907
			14	4.222	0.0132122
			15	10.426	0.0326268
			16	5.084	0.0159097
			17	3.404	0.0106524
			18	6.032	0.0188764
			19	2.542	0.00795486
			20	0.474	0.00148332
			21	4.481	0.0140227
			22	2.671	0.00835855
			23	6.635	0.0207634
			24	0.215	0.000672815
			25	0.215	0.000672815
			26	0.689	0.00215614
			27	1.551	0.00485365
	2	161.651	1	0.862	0.00533248
			2	2.327	0.0143952
			3	1.336	0.00826472
			4	0.732	0.00452827
			5	2.068	0.012793
			6	5.472	0.0338507
			7	0.646	0.00399626
			8	2.37	0.0146612
			9	0.431	0.00266624
			10	3.49	0.0215897
			11	0.302	0.00186822
	3	239.589	1	11.546	0.0481909
			2	2.585	0.0107893
			3	0.776	0.00323888
			4	2.93	0.0122293
			5	2.111	0.00881092
			6	6.075	0.0253559
			7	4.395	0.0183439
			8	1.465	0.00611464
			9	3.447	0.0143871
			10	1.939	0.00809303
			11	6.807	0.0284112
			12	0.302	0.00126049
			13	1.766	0.00737096
mios +/-_2	1	418.861	1	3.016	0.00720048
			2	2.628	0.00627416
			3	0.646	0.00154228
			4	2.025	0.00483454
			5	3.447	0.00822946
			6	0.517	0.0012343
			7	2.24	0.00534784
			8	8.057	0.0192355
			9	1.422	0.00339492
			10	0.388	0.000926322
			11	2.93	0.00699516
			12	0.474	0.00113164
			13	0.56	0.00133696
			14	2.24	0.00534784
			15	1.551	0.0037029
			16	1.249	0.0029819
			17	4.955	0.0118297
			18	0.259	0.000618344
			19	0.345	0.000823662
			20	0.991	0.00236594
			21	0.474	0.00113164
			22	1.379	0.00329226
	2	786.323	1	1.034	0.00131498
			2	1.336	0.00169905
			3	0.345	0.000438751
			4	2.413	0.00306871
			5	1.336	0.00169905
			6	1.034	0.00131498
			7	3.361	0.00427432
			8	0.302	0.000384066
			9	4.222	0.00536929
			10	1.723	0.00219121
			11	0.948	0.00120561
			12	0.302	0.000384066
			13	1.249	0.00158841
			14	0.603	0.00076686
			15	0.215	0.000273425
			16	3.016	0.00383557
			17	1.12	0.00142435
			18	3.145	0.00399963
			19	0.776	0.000986872
			20	1.293	0.00164436
			21	0.302	0.000384066
			22	3.404	0.00432901
			23	0.646	0.000821545
			24	1.68	0.00213653
			25	1.766	0.0022459
			26	0.388	0.000493436
			27	0.776	0.000986872
			28	0.603	0.00076686
			29	0.646	0.000821545
	3	589.904	1	1.077	0.00182572
			2	1.723	0.00292081
			3	2.327	0.00394471
			4	2.973	0.0050398
			5	1.508	0.00255635
			6	4.481	0.00759615
			7	2.283	0.00387012
			8	2.8	0.00474654
			9	2.628	0.00445496
			10	1.293	0.00219188
			11	1.422	0.00241056
			12	2.327	0.00394471
			13	0.732	0.00124088
			14	5.773	0.00978634
			15	5.558	0.00942187
			16	6.85	0.0116121
			17	1.982	0.00335987
			18	0.345	0.000584841
			19	0.732	0.00124088
			20	0.388	0.000657734
			21	1.163	0.00197151
			22	0.345	0.000584841
			23	3.016	0.0051127
			24	0.302	0.000511948
			25	0.948	0.00160704
			26	0.302	0.000511948
			27	0.431	0.000730627
			28	0.732	0.00124088
			29	0.474	0.000803521
			30	3.619	0.0061349
			31	0.259	0.000439054
			32	0.302	0.000511948
			33	3.145	0.00533138
			34	4.653	0.00788772
			35	0.56	0.000949307
			36	1.766	0.00299371
			37	4.61	0.00781483
			38	1.594	0.00270213
			39	0.431	0.000730627
			40	0.603	0.0010222
			41	0.689	0.00116799
			42	0.215	0.000364466
mios +/-_3	1	336.14	1	4.351	0.012944
			2	7.324	0.0217885
			3	0.689	0.00204974
			4	5.902	0.0175582
			5	0.215	0.000639614
			6	0.388	0.00115428
			7	1.551	0.00461415
			8	0.56	0.00166597
			9	2.24	0.00666389
			10	1.422	0.00423038
			11	0.215	0.000639614
			12	4.481	0.0133308
			13	3.361	0.00999881
			14	1.594	0.00474207
			15	1.896	0.00564051
			16	2.456	0.00730648
			17	2.714	0.00807402
			18	0.689	0.00204974
			19	3.49	0.0103826
			20	1.077	0.00320402
			21	1.034	0.0030761
	2	348.677	1	11.029	0.031631
			2	0.732	0.00209936
			3	3.748	0.0107492
			4	0.259	0.000742808
			5	0.215	0.000616617
			6	0.56	0.00160607
			7	2.757	0.00790703
			8	8.875	0.0254534
			9	0.991	0.00284217
			10	2.499	0.00716709
			11	0.517	0.00148275
			12	1.81	0.00519105
			13	0.732	0.00209936
			14	3.748	0.0107492
			15	1.163	0.00333547
			16	3.921	0.0112454
			17	2.714	0.00778371
			18	18.828	0.0539984
			19	2.887	0.00827987
			20	2.24	0.00642428
			21	0.862	0.0024722
			22	0.345	0.000989454
			23	0.259	0.000742808
			24	7.626	0.0218712
			25	1.206	0.00345879
			26	0.732	0.00209936
			27	2.757	0.00790703
			28	0.345	0.000989454
			29	0.732	0.00209936
			30	0.862	0.0024722
			31	0.215	0.000616617
			32	0.215	0.000616617
	3	384.782	1	4.61	0.0119808
			2	2.887	0.00750295
			3	3.662	0.00951708
			4	3.102	0.00806171
			5	2.111	0.00548622
			6	2.628	0.00682984
			7	3.878	0.0100784
			8	4.395	0.0114221
			9	3.188	0.00828521
			10	4.222	0.0109724
			11	4.567	0.0118691
			12	0.732	0.00190238
			13	1.336	0.0034721
			14	0.948	0.00246373
			15	5.601	0.0145563
			16	13.141	0.0341518
			17	1.249	0.00324599
			18	0.732	0.00190238
			19	1.077	0.00279899
			20	4.524	0.0117573
			21	0.517	0.00134362
			22	0.302	0.00078486
			23	0.388	0.00100836
mios -/-_1	1	360.052	1	20.077	0.0557614
			2	7.195	0.0199832
			3	5.299	0.0147173
			4	2.456	0.00682124
			5	0.345	0.000958195
			6	8.574	0.0238132
			7	0.388	0.00107762
			8	4.093	0.0113678
			9	10.211	0.0283598
			10	1.336	0.00371058
			11	4.782	0.0132814
			12	6.807	0.0189056
			13	10.383	0.0288375
			14	0.474	0.00131648
			15	1.293	0.00359115
			16	2.844	0.00789886
			17	8.961	0.0248881
			18	0.474	0.00131648
			19	0.215	0.000597136
			20	0.56	0.00155533
			21	0.819	0.00227467
			22	0.388	0.00107762
			23	2.456	0.00682124
			24	4.653	0.0129231
			25	0.991	0.00275238
			26	1.896	0.00526591
			27	0.215	0.000597136
	2	340.793	1	9.263	0.0271807
			2	0.732	0.00214793
			3	1.508	0.00442497
			4	3.576	0.0104932
			5	13.787	0.0404556
			6	2.671	0.0078376
			7	9.349	0.0274331
			8	18.44	0.0541091
			9	1.766	0.00518203
			10	4.782	0.014032
			11	0.259	0.000759992
			12	1.465	0.0042988
			13	0.991	0.00290792
			14	8.057	0.0236419
			15	4.61	0.0135273
			16	14.088	0.0413389
			17	4.524	0.0132749
			18	1.293	0.00379409
			19	0.215	0.000630882
			20	2.671	0.0078376
	3	345.489	1	0.388	0.00112305
			2	8.401	0.0243163
			3	3.878	0.0112247
			4	6.419	0.0185795
			5	5.515	0.0159629
			6	8.1	0.023445
			7	11.245	0.0325481
			8	0.431	0.00124751
			9	1.034	0.00299286
			10	6.161	0.0178327
			11	2.456	0.00710876
			12	1.723	0.00498713
			13	4.481	0.01297
			14	9.177	0.0265624
			15	15.122	0.0437698
			16	2.413	0.0069843
			17	7.626	0.0220731
			18	6.247	0.0180816
			19	3.49	0.0101016
			20	9.78	0.0283077
			21	7.755	0.0224464
mios -/-_2	1	358.371	1	0.388	0.00108268
			2	0.431	0.00120266
			3	0.388	0.00108268
			4	1.206	0.00336523
			5	0.345	0.00096269
			6	0.259	0.000722715
			7	1.12	0.00312525
			8	0.215	0.000599937
			9	0.215	0.000599937
			10	1.853	0.00517062
			11	0.776	0.00216535
			12	0.215	0.000599937
			13	0.302	0.000842702
			14	0.431	0.00120266
			15	0.215	0.000599937
			16	0.259	0.000722715
			17	0.302	0.000842702
			18	0.259	0.000722715
			19	0.603	0.00168261
			20	0.345	0.00096269
			21	0.517	0.00144264
			22	0.259	0.000722715
			23	0.732	0.00204258
			24	0.345	0.00096269
			25	0.259	0.000722715
			26	0.259	0.000722715
			27	0.431	0.00120266
			28	0.215	0.000599937
			29	0.215	0.000599937
			30	0.259	0.000722715
			31	0.259	0.000722715
			32	0.215	0.000599937
			33	0.259	0.000722715
			34	0.431	0.00120266
			35	0.776	0.00216535
			36	0.302	0.000842702
			37	2.8	0.00781313
			38	0.215	0.000599937
			39	0.302	0.000842702
			40	0.862	0.00240533
			41	0.517	0.00144264
			42	0.388	0.00108268
			43	0.259	0.000722715
			44	0.259	0.000722715
			45	0.215	0.000599937
			46	0.215	0.000599937
			47	1.422	0.00396795
			48	1.206	0.00336523
			49	0.431	0.00120266
			50	0.991	0.00276529
			51	1.465	0.00408794
			52	0.431	0.00120266
			53	0.388	0.00108268
			54	0.215	0.000599937
			55	1.12	0.00312525
			56	0.259	0.000722715
			57	0.215	0.000599937
			58	0.302	0.000842702
	2	493.525	1	0.215	0.000435642
			2	0.431	0.000873309
			3	0.431	0.000873309
			4	0.56	0.00113469
			5	0.776	0.00157236
			6	0.215	0.000435642
			7	0.646	0.00130895
			8	0.259	0.000524796
			9	0.776	0.00157236
			10	0.215	0.000435642
			11	1.249	0.00253077
			12	0.302	0.000611924
			13	0.991	0.002008
			14	0.215	0.000435642
			15	0.259	0.000524796
			16	0.345	0.000699053
			17	0.259	0.000524796
			18	0.302	0.000611924
			19	0.215	0.000435642
			20	0.388	0.000786181
			21	0.345	0.000699053
			22	0.517	0.00104757
			23	0.259	0.000524796
			24	0.302	0.000611924
			25	0.215	0.000435642
			26	0.259	0.000524796
			27	0.215	0.000435642
			28	0.302	0.000611924
			29	0.215	0.000435642
			30	0.215	0.000435642
			31	0.905	0.00183375
			32	0.646	0.00130895
			33	0.56	0.00113469
			34	0.215	0.000435642
			35	0.991	0.002008
			36	0.776	0.00157236
			37	0.215	0.000435642
			38	0.259	0.000524796
			39	0.215	0.000435642
			40	0.474	0.000960438
			41	0.732	0.00148321
			42	0.215	0.000435642
			43	0.259	0.000524796
			44	0.991	0.002008
			45	0.302	0.000611924
			46	0.345	0.000699053
			47	0.215	0.000435642
			48	0.259	0.000524796
			49	0.388	0.000786181
			50	0.215	0.000435642
			51	0.215	0.000435642
			52	0.259	0.000524796
			53	1.163	0.00235652
			54	0.646	0.00130895
			55	0.215	0.000435642
			56	0.215	0.000435642
			57	0.259	0.000524796
			58	0.215	0.000435642
			59	0.56	0.00113469
			60	0.388	0.000786181
			61	0.646	0.00130895
			62	0.474	0.000960438
			63	1.336	0.00270706
			64	0.302	0.000611924
			65	0.388	0.000786181
			66	3.964	0.00803201
			67	0.388	0.000786181
			68	0.259	0.000524796
			69	0.302	0.000611924
			70	0.474	0.000960438
			71	0.56	0.00113469
			72	0.345	0.000699053
			73	0.689	0.00139608
			74	0.215	0.000435642
			75	0.259	0.000524796
			76	0.215	0.000435642
			77	0.431	0.000873309
			78	0.388	0.000786181
			79	0.259	0.000524796
			80	0.215	0.000435642
			81	0.259	0.000524796
			82	0.259	0.000524796
			83	0.259	0.000524796
			84	0.259	0.000524796
			85	0.732	0.00148321
			86	0.215	0.000435642
			87	0.431	0.000873309
			88	0.302	0.000611924
			89	0.215	0.000435642
			90	0.302	0.000611924
			91	0.215	0.000435642
			92	0.388	0.000786181
			93	0.215	0.000435642
			94	0.345	0.000699053
			95	0.388	0.000786181
			96	0.215	0.000435642
			97	0.474	0.000960438
			98	0.388	0.000786181
			99	0.259	0.000524796
			100	0.819	0.00165949
			101	0.646	0.00130895
			102	0.474	0.000960438
			103	1.034	0.00209513
			104	0.215	0.000435642
			105	1.379	0.00279418
			106	0.819	0.00165949
			107	0.689	0.00139608
			108	0.388	0.000786181
			109	0.517	0.00104757
			110	0.388	0.000786181
			111	1.293	0.00261993
			112	0.388	0.000786181
			113	0.517	0.00104757
			114	0.215	0.000435642
			115	0.732	0.00148321
			116	1.12	0.00226939
			117	0.215	0.000435642
			118	0.948	0.00192088
			119	0.259	0.000524796
			120	0.56	0.00113469
			121	0.302	0.000611924
			122	0.56	0.00113469
			123	1.379	0.00279418
			124	0.345	0.000699053
			125	0.302	0.000611924
			126	0.259	0.000524796
			127	0.431	0.000873309
			128	0.302	0.000611924
			129	0.603	0.00122182
			130	0.474	0.000960438
			131	0.259	0.000524796
			132	0.215	0.000435642
			133	0.646	0.00130895
			134	0.388	0.000786181
			135	0.302	0.000611924
			136	0.388	0.000786181
			137	0.215	0.000435642
			138	0.517	0.00104757
			139	1.293	0.00261993
			140	0.345	0.000699053
			141	0.215	0.000435642
			142	0.689	0.00139608
			143	0.259	0.000524796
			144	0.56	0.00113469
			145	0.56	0.00113469
			146	0.646	0.00130895
			147	1.422	0.00288131
			148	0.259	0.000524796
			149	0.388	0.000786181
			150	0.215	0.000435642
			151	0.215	0.000435642
			152	0.56	0.00113469
			153	0.431	0.000873309
	3	281.984	1	0.259	0.000918492
			2	0.215	0.000762455
			3	0.215	0.000762455
			4	0.431	0.00152846
			5	0.345	0.00122347
			6	0.646	0.00229091
			7	0.345	0.00122347
			8	0.259	0.000918492
			9	0.215	0.000762455
			10	0.215	0.000762455
			11	0.215	0.000762455
			12	0.302	0.00107098
			13	0.302	0.00107098
			14	0.689	0.0024434
			15	0.388	0.00137596
			16	1.163	0.00412435
			17	0.302	0.00107098
			18	0.259	0.000918492
			19	0.215	0.000762455
			20	0.302	0.00107098
			21	0.819	0.00290442
			22	0.215	0.000762455
			23	0.215	0.000762455
			24	0.215	0.000762455
			25	0.345	0.00122347
			26	0.302	0.00107098
			27	0.259	0.000918492
			28	0.259	0.000918492
			29	0.345	0.00122347
			30	0.215	0.000762455
			31	0.215	0.000762455
			32	2.283	0.0080962
			33	0.259	0.000918492
			34	0.259	0.000918492
			35	0.345	0.00122347
			36	0.302	0.00107098
			37	0.56	0.00198593
			38	0.259	0.000918492
			39	0.388	0.00137596
			40	0.215	0.000762455
			41	0.259	0.000918492
			42	0.215	0.000762455
			43	0.215	0.000762455
			44	0.259	0.000918492
			45	0.862	0.00305691
			46	0.345	0.00122347
			47	0.56	0.00198593
			48	0.302	0.00107098
			49	0.905	0.0032094
			50	0.259	0.000918492
			51	0.215	0.000762455
			52	0.215	0.000762455
			53	0.215	0.000762455
			54	0.603	0.00213842
			55	0.474	0.00168095
			56	0.819	0.00290442
			57	0.776	0.00275193
			58	0.603	0.00213842
			59	0.215	0.000762455
			60	0.215	0.000762455
			61	0.259	0.000918492
			62	0.388	0.00137596
			63	0.646	0.00229091
			64	0.388	0.00137596
			65	0.215	0.000762455
			66	0.215	0.000762455
			67	0.689	0.0024434
			68	0.345	0.00122347
			69	0.215	0.000762455
			70	1.077	0.00381937
			71	0.431	0.00152846
			72	0.215	0.000762455
			73	0.259	0.000918492
			74	0.431	0.00152846
			75	0.474	0.00168095
			76	0.431	0.00152846
			77	0.215	0.000762455
			78	0.431	0.00152846
			79	0.345	0.00122347
			80	0.259	0.000918492
			81	0.215	0.000762455
			82	0.345	0.00122347
			83	0.431	0.00152846
			84	0.215	0.000762455
			85	0.388	0.00137596
			86	0.302	0.00107098
			87	0.776	0.00275193
			88	0.215	0.000762455
			89	0.259	0.000918492
			90	0.302	0.00107098
			91	0.215	0.000762455
			92	0.215	0.000762455
			93	0.259	0.000918492
			94	0.345	0.00122347
			95	0.302	0.00107098
			96	0.215	0.000762455
			97	0.215	0.000762455
			98	0.215	0.000762455
			99	0.345	0.00122347
			100	0.56	0.00198593
			101	0.215	0.000762455
			102	0.474	0.00168095
			103	0.302	0.00107098
			104	0.345	0.00122347
			105	0.56	0.00198593
			106	0.431	0.00152846
			107	0.302	0.00107098
			108	0.431	0.00152846
			109	0.215	0.000762455
			110	0.345	0.00122347
			111	0.56	0.00198593
			112	0.431	0.00152846
			113	0.345	0.00122347
			114	0.388	0.00137596
			115	0.474	0.00168095
			116	0.215	0.000762455
			117	0.215	0.000762455
			118	0.215	0.000762455
			119	0.388	0.00137596
			120	0.215	0.000762455
			121	0.259	0.000918492
			122	0.215	0.000762455
			123	0.215	0.000762455
			124	0.259	0.000918492
			125	0.215	0.000762455
			126	0.345	0.00122347
			127	0.302	0.00107098
			128	0.259	0.000918492
			129	0.215	0.000762455
			130	0.302	0.00107098
			131	0.215	0.000762455
			132	0.345	0.00122347
			133	0.388	0.00137596
			134	0.215	0.000762455
			135	0.259	0.000918492
			136	0.215	0.000762455
mios -/-_3	1	180.478	1	2.714	0.0150378
			2	0.388	0.00214985
			3	4.265	0.0236317
			4	4.567	0.025305
			5	0.862	0.00477621
			6	3.619	0.0200523
			7	0.302	0.00167333
			8	1.379	0.00764082
			9	0.215	0.00119128
			10	1.939	0.0107437
			11	0.259	0.00143508
			12	0.259	0.00143508
			13	3.834	0.0212436
			14	1.68	0.00930861
			15	1.766	0.00978513
			16	1.939	0.0107437
			17	1.336	0.00740256
			18	1.293	0.00716431
			19	1.249	0.00692051
			20	0.689	0.00381764
			21	0.302	0.00167333
			22	0.215	0.00119128
			23	0.259	0.00143508
			24	3.576	0.019814
			25	0.259	0.00143508
			26	9.263	0.0513248
			27	1.508	0.00835559
			28	0.302	0.00167333
			29	0.689	0.00381764
			30	1.422	0.00787908
			31	0.302	0.00167333
			32	0.862	0.00477621
			33	0.776	0.00429969
			34	2.844	0.0157582
			35	0.215	0.00119128
			36	0.689	0.00381764
			37	0.388	0.00214985
			38	1.594	0.0088321
			39	0.474	0.00262636
			40	0.259	0.00143508
			41	0.302	0.00167333
			42	0.302	0.00167333
			43	0.259	0.00143508
			44	0.215	0.00119128
	2	192.8	1	0.388	0.00201245
			2	0.215	0.00111515
			3	0.215	0.00111515
			4	0.388	0.00201245
			5	3.188	0.0165353
			6	3.705	0.0192168
			7	0.345	0.00178942
			8	1.034	0.00536307
			9	0.603	0.00312759
			10	0.215	0.00111515
			11	0.302	0.00156639
			12	1.034	0.00536307
			13	6.376	0.0330705
			14	0.302	0.00156639
			15	0.517	0.00268154
			16	1.379	0.00715249
			17	0.345	0.00178942
			18	0.431	0.00223548
			19	0.905	0.00469398
			20	0.646	0.00335062
			21	3.145	0.0163122
			22	1.293	0.00670643
			23	8.014	0.0415664
			24	0.905	0.00469398
			25	0.259	0.00134336
			26	0.302	0.00156639
			27	0.259	0.00134336
			28	0.215	0.00111515
			29	0.388	0.00201245
			30	0.948	0.00491701
			31	0.302	0.00156639
			32	0.905	0.00469398
			33	4.825	0.0250259
			34	0.732	0.00379668
			35	0.302	0.00156639
			36	0.517	0.00268154
			37	1.379	0.00715249
			38	2.8	0.0145228
			39	1.034	0.00536307
			40	0.259	0.00134336
			41	0.431	0.00223548
			42	1.249	0.00647822
			43	0.517	0.00268154
			44	2.111	0.0109492
			45	0.732	0.00379668
			46	1.853	0.009611
			47	0.991	0.00514004
			48	0.388	0.00201245
			49	0.259	0.00134336
			50	5.213	0.0270384
			51	0.345	0.00178942
			52	1.163	0.00603216
			53	0.345	0.00178942
			54	0.603	0.00312759
			55	2.197	0.0113952
			56	0.345	0.00178942
			57	2.283	0.0118413
			58	0.388	0.00201245
			59	0.302	0.00156639
			60	0.259	0.00134336
			61	0.56	0.00290456
			62	0.862	0.00447095
			63	1.68	0.00871369
			64	0.259	0.00134336
			65	0.259	0.00134336
			66	3.662	0.0189938
			67	0.603	0.00312759
			68	0.215	0.00111515
			69	0.215	0.00111515
	3	136.834	1	1.163	0.00849935
			2	1.336	0.00976366
			3	0.259	0.0018928
			4	2.283	0.0166844
			5	0.517	0.0037783
			6	3.878	0.0283409
			7	3.748	0.0273909
			8	0.776	0.00567111
			9	0.345	0.0025213
			10	1.379	0.0100779
			11	1.379	0.0100779
			12	1.723	0.0125919
			13	3.145	0.0229841
			14	0.215	0.00157125
			15	0.259	0.0018928
			16	0.259	0.0018928
			17	1.163	0.00849935
			18	0.474	0.00346405
			19	2.327	0.017006
			20	1.034	0.0075566
			21	0.302	0.00220705
			22	8.186	0.0598243
			23	0.431	0.0031498
			24	1.293	0.00944941
			25	0.646	0.00472105
			26	2.456	0.0179488
			27	0.259	0.0018928
			28	4.998	0.036526
			29	0.819	0.00598535
			30	0.431	0.0031498
			31	3.619	0.0264481
			32	1.206	0.0088136
			33	0.991	0.00724235
			34	1.723	0.0125919
			35	0.905	0.00661385
			36	0.345	0.0025213
			37	1.034	0.0075566
			38	1.766	0.0129061
			39	2.671	0.01952
			40	0.215	0.00157125
			41	0.345	0.0025213
			42	0.388	0.00283555
			43	1.896	0.0138562
			44	0.646	0.00472105
			45	0.732	0.00534955
			46	0.259	0.0018928
			47	0.345	0.0025213
			48	0.56	0.00409255
			49	0.259	0.0018928
			50	0.776	0.00567111
			51	0.474	0.00346405
			52	0.646	0.00472105
			53	0.474	0.00346405
			54	0.259	0.0018928
			55	0.259	0.0018928

## Sheet: Figure 5
Figure 5e									Figure 5g
			p-Ps6k		Ddx4
Fish & Genotype	Cell	Area (um^2)	Mean Intensity	Mean Intensity/Area	Mean Intensity	Mean Intensity/Area	Norm. to Vasa		mTORca Transgene	mios Genotype	Female	Male
mios +/-_1	1	161.909	13.92	0.0859742	24.704	0.15258	0.563472		ms49-	+/+ & +/-	20	9
	2	279.269	16.424	0.0588107	10.845	0.0388335	1.51443		ms49-	-/-	0	6
	3	320.802	18.009	0.0561374	7.991	0.0249094	2.25366		ms49+	+/+ & +/-	50	6
mios +/-_2	1	693.176	26.501	0.0382313	11.493	0.0165802	2.30584		ms49+	-/-	4	8
	2	718.725	28.239	0.0392904	7.203	0.0100219	3.92045		ms64-	+/+ & +/-	24	10
	3	151.483	25.72	0.169788	13.786	0.0910069	1.86566		ms64-	-/-	0	8
mios +/-_3	1	345.058	40.68	0.117893	7.838	0.022715	5.1901		ms64+	+/+ & +/-	27	23
	2	208.353	32.844	0.157636	15.422	0.0740186	2.12968		ms64+	-/-	4	16
	3	136.533	31.161	0.228231	14.649	0.107293	2.12718
mios +/-_4	1	165.959	28.147	0.169602	7.595	0.0457643	3.70599		Figure 5h
	2	362.378	32.981	0.0910127	9.218	0.0254375	3.57789			ms49 Fish								ms64 Fish
	3	448.244	31.303	0.0698347	5.077	0.0113264	6.16565			Cross	Total Eggs	Normal Eggs	Degenerating Eggs	Fertilized	Fertility Rate			Cross	Total Eggs	Normal Eggs	Degenerating Eggs	Fertilized	Fertility Rate
mios +/-_5	1	358.371	7.185	0.0200491	11.248	0.0313865	0.63878		mios +/+ ms49-_1	1	154	151	3	23	14.9351		mios +/+ ms64-_1	1	213	213	0	42	19.7183
	2	334.331	10.534	0.0315077	30.756	0.0919927	0.342502			2	93	93	0	39	41.9355			2	349	319	30	150	42.9799
	3	276.9	8.118	0.0293174	19.518	0.0704875	0.415924			3	518	518	0	386	74.5174			3	181	181	0	21	11.6022
mios +/-_6	1	446.736	17.011	0.0380784	15.388	0.0344454	1.10547			4	572	572	0	109	19.0559		mios +/+ ms64-_2	1	455	376	79	17	3.73626
	2	300.036	21.919	0.0730546	29.294	0.097635	0.748242			5	572	572	0	329	57.5175			2	207	207	0	59	28.5024
	3	339.199	18.331	0.054042	12.731	0.0375325	1.43987		mios +/+ ms49-_2	1	2	2	0	0	0			3	9	8	1	2	22.2222
mios +/-_7	1	249.111	10.87	0.0436352	7.92	0.0317931	1.37247			2	188	155	33	57	30.3191		mios +/+ ms64-_3	1	118	118	0	29	24.5763
	2	515.283	13.096	0.0254152	6.228	0.0120866	2.10276			3	164	164	0	18	10.9756			2	387	292	95	25	6.45995
	3	336.571	10.924	0.0324567	5.942	0.0176545	1.83844			4	177	160	17	70	39.548			3	470	470	0	224	47.6596
mios -/-_1	1	141.789	14.042	0.0990345	14.603	0.102991	0.961583		mios +/+ ms49-_3	1	63	63	0	39	61.9048
	2	136.576	12.793	0.0936695	20.811	0.152377	0.614723			2	84	84	0	37	44.0476		mios +/+ ms64+_1	1	202	119	83	12	5.94059
	3	201.977	11.796	0.0584027	17.565	0.0869653	0.671563			3	93	92	1	14	15.0538			2	428	185	243	45	10.514
mios -/-_2	1	253.764	9.12	0.0359389	4.654	0.0183399	1.9596			4	242	241	1	70	28.9256			3	500	498	2	99	19.8
mios -/-_3	1	216.367	31.042	0.143469	18.404	0.0850592	1.6867										mios +/+ ms64+_2	1	191	127	64	51	26.7016
mios -/-_4	1	238.297	23.037	0.0966735	34.982	0.1468	0.658539		mios +/+ ms49+_1	1	14	14	0	5	35.7143			2	257	219	38	64	24.9027
	2	351.392	40.8	0.11611	10.97	0.0312187	3.71923			2	162	162	0	117	72.2222			3	398	394	4	50	12.5628
	3	218.177	35.361	0.162075	13.22	0.060593	2.67481			3	327	325	2	55	16.8196		mios +/+ ms64+_3	1	299	299	0	0	0
mios -/-_5	1	744.747	7.912	0.0106237	11.244	0.0150977	0.703664			4	143	142	1	46	32.1678			2	370	366	4	0	0
	1	371.641	7.997	0.0215181	20.954	0.0563824	0.381646			5	103	103	0	33	32.0388			3	338	338	0	0	0
	2	325.886	4.517	0.0138607	5.57	0.0170919	0.810952		mios +/+ ms49+_2	1	46	46	0	9	19.5652
mios -/-_6	1	218.306	29.661	0.135869	37.655	0.172487	0.787704			2	273	228	45	26	9.52381		mios +/- ms64-_1	1	78	77	1	0	0
	2	306.671	30.387	0.0990866	24.148	0.0787424	1.25837			3	470	470	0	164	34.8936			2	563	563	0	3	0.53286
	1	198.616	28.593	0.143961	18.387	0.0925756	1.55507			4	593	592	1	504	84.9916			3	158	158	0	43	27.2152
mios -/-_7	1	175.954	17.728	0.100754	14.651	0.0832661	1.21002			5	724	724	0	522	72.0994		mios +/- ms64-_2	1	59	36	23	6	10.1695
	2	188.707	12.848	0.0680844	12.076	0.0639934	1.06393		mios +/+ ms49+_3	1	197	195	2	40	20.3046			2	477	311	166	68	14.2558
mios -/-_8	1	290.6	13.447	0.0462732	17.808	0.0612801	0.75511			2	7	0	7	0	0			3	213	213	0	153	71.831
	2	347.342	10.413	0.0299791	12.023	0.0346143	0.86609			3	86	70	16	16	18.6047		mios +/- ms64-_3	1	119	119	0	40	33.6134
	3	327.825	10.696	0.0326272	10.952	0.0334081	0.976625			4	73	10	63	0	0			2	118	116	2	30	25.4237
	1	306.929	7.878	0.0256672	6.178	0.0201284	1.27517											3	515	515	0	128	24.8544
	2	309.127	8.21	0.0265587	5.74	0.0185684	1.43031		mios +/- ms49-_1	1	11	9	2	4	36.3636
	3	353.201	6.838	0.0193601	5.512	0.0156058	1.24057			2	67	67	0	50	74.6269		mios +/- ms64+_1	1	26	26	0	8	30.7692
	1	238.598	5.646	0.0236632	4.316	0.018089	1.30816			3	300	297	3	100	33.3333			2	260	213	47	22	8.46154
	2	238.598	3.771	0.0158048	6.208	0.0349565	0.452128			4	408	395	13	227	55.6373			3	556	556	0	199	35.7914
	3	249.542	5.711	0.0228859	5.582	0.022369	1.02311			5	195	145	50	19	9.74359		mios +/- ms64+_2	1	122	122	0	9	7.37705
									mios +/- ms49-_2	1	334	334	0	150	44.9102			2	48	39	9	0	0
										2	547	546	1	137	25.0457			3	141	131	10	43	30.4965
										3	226	226	0	73	32.3009		mios +/- ms64+_3	1	473	448	25	237	50.1057
										4	127	125	2	52	40.9449			2	539	539	0	26	4.82375
										5	488	488	0	153	31.3525			3	181	181	0	98	54.1436
									mios +/- ms49-_3	1	202	202	0	200	99.0099
										2	430	422	8	301	70		mios -/- ms64+_1	1	54	54	0	22	40.7407
										3	122	122	0	63	51.6393			2	275	275	0	102	37.0909
										4	286	109	177	16	5.59441			3	255	255	0	227	89.0196
																	mios -/- ms64+_2	1	36	36	0	0	0
									mios +/- ms49+_1	1	274	274	0	253	92.3358			2	142	43	99	0	0
										2	68	65	3	52	76.4706			3	97	67	30	0	0
										3	318	318	0	130	40.8805		mios -/- ms64+_3	1	165	165	0	33	20
										4	522	522	0	89	17.0498			2	355	334	21	72	20.2817
										5	381	377	4	113	29.6588			3	318	301	17	23	7.2327
									mios +/- ms49+_2	1	59	59	0	36	61.0169
										2	113	112	1	90	79.646
										3	104	104	0	0	0
										4	307	307	0	234	76.2215
										5	473	473	0	110	23.2558
									mios +/- ms49+_3	1	296	296	0	261	88.1757
										2	157	157	0	88	56.051
										3	15	15	0	0	0
										4	331	331	0	310	93.6556
										5	704	703	1	194	27.5568
									mios -/- ms49+_1	1	510	450	60	429	84.1176
										2	635	199	436	66	10.3937
										3	740	740	0	695	93.9189
										4	370	4	366	0	0
										5	554	541	13	526	94.9458
									mios -/- ms49+_2	1	65	65	0	15	23.0769
										2	269	69	200	47	17.4721
										3	709	118	591	53	7.47532
										4	448	161	287	123	27.4554
										5	420	189	231	94	22.381
									mios -/- ms49+_3	1	64	64	0	62	96.875
										2	298	172	126	46	15.4362
										3	171	171	0	88	51.462
										4	423	136	287	51	12.0567
										5	191	173	18	127	66.4921

## Sheet: Figure 6
Figure 6a
mios; spo11 Genotype	Female	Male
+/-; +/uc73	6	8
+/-; uc73/uc73	2	7
-/-; +/+	0	6
-/-; +/uc73	0	16
-/-; uc73/uc73	0	8

## Sheet: Figure 7
Figure 7a				Figure 7b
mios; tsc2 Genotype	Female	Male		Rhebca Transgene	mios Genotype	Female	Male
+/-; +/vu242	4	6		ms44+	+/-	35	45
-/-; +/+	0	7		ms44+	-/-	3	17
-/-; +/vu242	0	7		ms46+	+/-	17	3
				ms46+	-/-	0	14
				ms47+	+/-	2	6
				ms47+	-/-	0	10

## Sheet: Supplemental Figure 1
Supplemental Figure 1d
Process	Number of rboRNAs	Percentage
Centrosome/microtubules/cilia	14	1.90996
Epigenetic	31	4.2292
Female/oocyte	21	2.86494
Fertility/PGC	18	2.45566
Male	149	20.3274
Meiosis	14	1.90996
Mitosis	13	1.77353
Nuc pore	2	0.272851
Other/Role in germline unknown	471	64.2565

## Sheet: Supplemental Figure 4
Supplemental Figure 4a & b					Supplemental Figure 4c & d					Supplemental Figure 4e & f						Supplemental Figure 4g & h
Fish & Genotype	Cell	Area (um^2)	p-Ps6k normalized to Ddx4		Fish & Genotype	Cell	Area (um^2)	Mios normalized to Ddx4		Fish & Genotype	Cell	Nuclear Area (um^2)	Punctum	Fibrillarin Area (um^2)		Fish & Genotype	Cell	Area (um^2)	p-Ps6k normalized to Vasa
rbpms2 +/-;-/-_1	1	207.018	0.898875		rbpms2 +/-;-/-_1	1	236.746	0.973252		mios +/-_1	1	319.553	1	12.279		mios +/-_1	1	161.909	0.563472
	2	514.679	1.06709			2	226.104	1.77895					2	10.426			2	279.269	1.51443
	3	456.042	0.889476			3	383.791	1.55662					3	5.084			3	320.802	2.25366
rbpms2 +/-;-/-_2	1	230.972	1.15691		rbpms2 +/-;-/-_2	1	489.992	1.53931					4	6.032		mios +/-_2	1	693.176	2.30584
	2	393.312	2.28863			2	305.163	1.36708					5	6.635			2	718.725	3.92045
	3	256.607	0.978134			3	311.281	0.888675					6	3.059			3	151.483	1.86566
rbpms2 +/-;-/-_3	1	436.051	1.12515			4	471.423	2.10086					7	12.279		mios +/-_3	1	345.058	5.1901
	2	225.673	0.940831		rbpms2 +/-;-/-_3	1	214.342	0.536163					8	0.905			2	208.353	2.12968
	3	340.707	2.60604			2	230.585	0.323229					9	1.206			3	136.533	2.12718
	4	392.106	1.36872			3	244.845	0.449597					10	2.327		mios +/-_4	1	165.959	3.70599
rbpms2 -/-;-/-_1	1	318.907	0.687141			4	180.995	0.393616					11	2.24			2	362.378	3.57789
	2	569.31	0.729227		rbpms2 -/-;-/-_1	1	262.725	0.871749					12	2.714			3	448.244	6.16565
	3	189.095	1.00637			2	311.927	1.02488					13	0.732		mios +/-_5	1	358.371	0.63878
rbpms2 -/-;-/-_2	1	398.353	0.644465			3	250.619	1.08629					14	4.222			2	334.331	0.342502
	2	235.195	0.966574		rbpms2 -/-;-/-_2	1	176.428	0.395081					15	10.426			3	276.9	0.415924
	3	215.333	0.512441			2	630.704	0.523068					16	5.084		mios +/-_6	1	446.736	1.10547
rbpms2 -/-;-/-_3	1	313.65	0.636665			3	265.913	0.376138					17	3.404			2	300.036	0.748242
	2	336.743	1.00682			4	173.929	0.200283					18	6.032			3	339.199	1.43987
	3	269.317	0.687153		rbpms2 -/-;-/-_3	1	365.394	0.549804					19	2.542		mios +/-_7	1	249.111	1.37247
						2	493.568	0.679992					20	0.474			2	515.283	2.10276
						3	260.356	0.374382					21	4.481			3	336.571	1.83844
						4	291.161	0.38634					22	2.671		mios -/-_1	1	141.789	0.961583
													23	6.635			2	136.576	0.614723
													24	0.215			3	201.977	0.671563
													25	0.215		mios -/-_2	1	253.764	1.9596
													26	0.689		mios -/-_3	1	216.367	1.6867
													27	1.551		mios -/-_4	1	238.297	0.658539
											2	161.651	1	0.862			2	351.392	3.71923
													2	2.327			3	218.177	2.67481
													3	1.336		mios -/-_5	1	744.747	0.703664
													4	0.732			1	371.641	0.381646
													5	2.068			2	325.886	0.810952
													6	5.472		mios -/-_6	1	218.306	0.787704
													7	0.646			2	306.671	1.25837
													8	2.37			1	198.616	1.55507
													9	0.431		mios -/-_7	1	175.954	1.21002
													10	3.49			2	188.707	1.06393
													11	0.302		mios -/-_8	1	290.6	0.75511
											3	239.589	1	11.546			2	347.342	0.86609
													2	2.585			3	327.825	0.976625
													3	0.776			1	306.929	1.27517
													4	2.93			2	309.127	1.43031
													5	2.111			3	353.201	1.24057
													6	6.075			1	238.598	1.30816
													7	4.395			2	238.598	0.452128
													8	1.465			3	249.542	1.02311
													9	3.447
													10	1.939
													11	6.807
													12	0.302
													13	1.766
										mios +/-_2	1	418.861	1	3.016
													2	2.628
													3	0.646
													4	2.025
													5	3.447
													6	0.517
													7	2.24
													8	8.057
													9	1.422
													10	0.388
													11	2.93
													12	0.474
													13	0.56
													14	2.24
													15	1.551
													16	1.249
													17	4.955
													18	0.259
													19	0.345
													20	0.991
													21	0.474
													22	1.379
											2	786.323	1	1.034
													2	1.336
													3	0.345
													4	2.413
													5	1.336
													6	1.034
													7	3.361
													8	0.302
													9	4.222
													10	1.723
													11	0.948
													12	0.302
													13	1.249
													14	0.603
													15	0.215
													16	3.016
													17	1.12
													18	3.145
													19	0.776
													20	1.293
													21	0.302
													22	3.404
													23	0.646
													24	1.68
													25	1.766
													26	0.388
													27	0.776
													28	0.603
													29	0.646
											3	589.904	1	1.077
													2	1.723
													3	2.327
													4	2.973
													5	1.508
													6	4.481
													7	2.283
													8	2.8
													9	2.628
													10	1.293
													11	1.422
													12	2.327
													13	0.732
													14	5.773
													15	5.558
													16	6.85
													17	1.982
													18	0.345
													19	0.732
													20	0.388
													21	1.163
													22	0.345
													23	3.016
													24	0.302
													25	0.948
													26	0.302
													27	0.431
													28	0.732
													29	0.474
													30	3.619
													31	0.259
													32	0.302
													33	3.145
													34	4.653
													35	0.56
													36	1.766
													37	4.61
													38	1.594
													39	0.431
													40	0.603
													41	0.689
													42	0.215
										mios +/-_3	1	336.14	1	4.351
													2	7.324
													3	0.689
													4	5.902
													5	0.215
													6	0.388
													7	1.551
													8	0.56
													9	2.24
													10	1.422
													11	0.215
													12	4.481
													13	3.361
													14	1.594
													15	1.896
													16	2.456
													17	2.714
													18	0.689
													19	3.49
													20	1.077
													21	1.034
											2	348.677	1	11.029
													2	0.732
													3	3.748
													4	0.259
													5	0.215
													6	0.56
													7	2.757
													8	8.875
													9	0.991
													10	2.499
													11	0.517
													12	1.81
													13	0.732
													14	3.748
													15	1.163
													16	3.921
													17	2.714
													18	18.828
													19	2.887
													20	2.24
													21	0.862
													22	0.345
													23	0.259
													24	7.626
													25	1.206
													26	0.732
													27	2.757
													28	0.345
													29	0.732
													30	0.862
													31	0.215
													32	0.215
											3	384.782	1	4.61
													2	2.887
													3	3.662
													4	3.102
													5	2.111
													6	2.628
													7	3.878
													8	4.395
													9	3.188
													10	4.222
													11	4.567
													12	0.732
													13	1.336
													14	0.948
													15	5.601
													16	13.141
													17	1.249
													18	0.732
													19	1.077
													20	4.524
													21	0.517
													22	0.302
													23	0.388
										mios -/-_1	1	360.052	1	20.077
													2	7.195
													3	5.299
													4	2.456
													5	0.345
													6	8.574
													7	0.388
													8	4.093
													9	10.211
													10	1.336
													11	4.782
													12	6.807
													13	10.383
													14	0.474
													15	1.293
													16	2.844
													17	8.961
													18	0.474
													19	0.215
													20	0.56
													21	0.819
													22	0.388
													23	2.456
													24	4.653
													25	0.991
													26	1.896
													27	0.215
											2	340.793	1	9.263
													2	0.732
													3	1.508
													4	3.576
													5	13.787
													6	2.671
													7	9.349
													8	18.44
													9	1.766
													10	4.782
													11	0.259
													12	1.465
													13	0.991
													14	8.057
													15	4.61
													16	14.088
													17	4.524
													18	1.293
													19	0.215
													20	2.671
											3	345.489	1	0.388
													2	8.401
													3	3.878
													4	6.419
													5	5.515
													6	8.1
													7	11.245
													8	0.431
													9	1.034
													10	6.161
													11	2.456
													12	1.723
													13	4.481
													14	9.177
													15	15.122
													16	2.413
													17	7.626
													18	6.247
													19	3.49
													20	9.78
													21	7.755
										mios -/-_2	1	358.371	1	0.388
													2	0.431
													3	0.388
													4	1.206
													5	0.345
													6	0.259
													7	1.12
													8	0.215
													9	0.215
													10	1.853
													11	0.776
													12	0.215
													13	0.302
													14	0.431
													15	0.215
													16	0.259
													17	0.302
													18	0.259
													19	0.603
													20	0.345
													21	0.517
													22	0.259
													23	0.732
													24	0.345
													25	0.259
													26	0.259
													27	0.431
													28	0.215
													29	0.215
													30	0.259
													31	0.259
													32	0.215
													33	0.259
													34	0.431
													35	0.776
													36	0.302
													37	2.8
													38	0.215
													39	0.302
													40	0.862
													41	0.517
													42	0.388
													43	0.259
													44	0.259
													45	0.215
													46	0.215
													47	1.422
													48	1.206
													49	0.431
													50	0.991
													51	1.465
													52	0.431
													53	0.388
													54	0.215
													55	1.12
													56	0.259
													57	0.215
													58	0.302
											2	493.525	1	0.215
													2	0.431
													3	0.431
													4	0.56
													5	0.776
													6	0.215
													7	0.646
													8	0.259
													9	0.776
													10	0.215
													11	1.249
													12	0.302
													13	0.991
													14	0.215
													15	0.259
													16	0.345
													17	0.259
													18	0.302
													19	0.215
													20	0.388
													21	0.345
													22	0.517
													23	0.259
													24	0.302
													25	0.215
													26	0.259
													27	0.215
													28	0.302
													29	0.215
													30	0.215
													31	0.905
													32	0.646
													33	0.56
													34	0.215
													35	0.991
													36	0.776
													37	0.215
													38	0.259
													39	0.215
													40	0.474
													41	0.732
													42	0.215
													43	0.259
													44	0.991
													45	0.302
													46	0.345
													47	0.215
													48	0.259
													49	0.388
													50	0.215
													51	0.215
													52	0.259
													53	1.163
													54	0.646
													55	0.215
													56	0.215
													57	0.259
													58	0.215
													59	0.56
													60	0.388
													61	0.646
													62	0.474
													63	1.336
													64	0.302
													65	0.388
													66	3.964
													67	0.388
													68	0.259
													69	0.302
													70	0.474
													71	0.56
													72	0.345
													73	0.689
													74	0.215
													75	0.259
													76	0.215
													77	0.431
													78	0.388
													79	0.259
													80	0.215
													81	0.259
													82	0.259
													83	0.259
													84	0.259
													85	0.732
													86	0.215
													87	0.431
													88	0.302
													89	0.215
													90	0.302
													91	0.215
													92	0.388
													93	0.215
													94	0.345
													95	0.388
													96	0.215
													97	0.474
													98	0.388
													99	0.259
													100	0.819
													101	0.646
													102	0.474
													103	1.034
													104	0.215
													105	1.379
													106	0.819
													107	0.689
													108	0.388
													109	0.517
													110	0.388
													111	1.293
													112	0.388
													113	0.517
													114	0.215
													115	0.732
													116	1.12
													117	0.215
													118	0.948
													119	0.259
													120	0.56
													121	0.302
													122	0.56
													123	1.379
													124	0.345
													125	0.302
													126	0.259
													127	0.431
													128	0.302
													129	0.603
													130	0.474
													131	0.259
													132	0.215
													133	0.646
													134	0.388
													135	0.302
													136	0.388
													137	0.215
													138	0.517
													139	1.293
													140	0.345
													141	0.215
													142	0.689
													143	0.259
													144	0.56
													145	0.56
													146	0.646
													147	1.422
													148	0.259
													149	0.388
													150	0.215
													151	0.215
													152	0.56
													153	0.431
											3	281.984	1	0.259
													2	0.215
													3	0.215
													4	0.431
													5	0.345
													6	0.646
													7	0.345
													8	0.259
													9	0.215
													10	0.215
													11	0.215
													12	0.302
													13	0.302
													14	0.689
													15	0.388
													16	1.163
													17	0.302
													18	0.259
													19	0.215
													20	0.302
													21	0.819
													22	0.215
													23	0.215
													24	0.215
													25	0.345
													26	0.302
													27	0.259
													28	0.259
													29	0.345
													30	0.215
													31	0.215
													32	2.283
													33	0.259
													34	0.259
													35	0.345
													36	0.302
													37	0.56
													38	0.259
													39	0.388
													40	0.215
													41	0.259
													42	0.215
													43	0.215
													44	0.259
													45	0.862
													46	0.345
													47	0.56
													48	0.302
													49	0.905
													50	0.259
													51	0.215
													52	0.215
													53	0.215
													54	0.603
													55	0.474
													56	0.819
													57	0.776
													58	0.603
													59	0.215
													60	0.215
													61	0.259
													62	0.388
													63	0.646
													64	0.388
													65	0.215
													66	0.215
													67	0.689
													68	0.345
													69	0.215
													70	1.077
													71	0.431
													72	0.215
													73	0.259
													74	0.431
													75	0.474
													76	0.431
													77	0.215
													78	0.431
													79	0.345
													80	0.259
													81	0.215
													82	0.345
													83	0.431
													84	0.215
													85	0.388
													86	0.302
													87	0.776
													88	0.215
													89	0.259
													90	0.302
													91	0.215
													92	0.215
													93	0.259
													94	0.345
													95	0.302
													96	0.215
													97	0.215
													98	0.215
													99	0.345
													100	0.56
													101	0.215
													102	0.474
													103	0.302
													104	0.345
													105	0.56
													106	0.431
													107	0.302
													108	0.431
													109	0.215
													110	0.345
													111	0.56
													112	0.431
													113	0.345
													114	0.388
													115	0.474
													116	0.215
													117	0.215
													118	0.215
													119	0.388
													120	0.215
													121	0.259
													122	0.215
													123	0.215
													124	0.259
													125	0.215
													126	0.345
													127	0.302
													128	0.259
													129	0.215
													130	0.302
													131	0.215
													132	0.345
													133	0.388
													134	0.215
													135	0.259
													136	0.215
										mios -/-_3	1	180.478	1	2.714
													2	0.388
													3	4.265
													4	4.567
													5	0.862
													6	3.619
													7	0.302
													8	1.379
													9	0.215
													10	1.939
													11	0.259
													12	0.259
													13	3.834
													14	1.68
													15	1.766
													16	1.939
													17	1.336
													18	1.293
													19	1.249
													20	0.689
													21	0.302
													22	0.215
													23	0.259
													24	3.576
													25	0.259
													26	9.263
													27	1.508
													28	0.302
													29	0.689
													30	1.422
													31	0.302
													32	0.862
													33	0.776
													34	2.844
													35	0.215
													36	0.689
													37	0.388
													38	1.594
													39	0.474
													40	0.259
													41	0.302
													42	0.302
													43	0.259
													44	0.215
											2	192.8	1	0.388
													2	0.215
													3	0.215
													4	0.388
													5	3.188
													6	3.705
													7	0.345
													8	1.034
													9	0.603
													10	0.215
													11	0.302
													12	1.034
													13	6.376
													14	0.302
													15	0.517
													16	1.379
													17	0.345
													18	0.431
													19	0.905
													20	0.646
													21	3.145
													22	1.293
													23	8.014
													24	0.905
													25	0.259
													26	0.302
													27	0.259
													28	0.215
													29	0.388
													30	0.948
													31	0.302
													32	0.905
													33	4.825
													34	0.732
													35	0.302
													36	0.517
													37	1.379
													38	2.8
													39	1.034
													40	0.259
													41	0.431
													42	1.249
													43	0.517
													44	2.111
													45	0.732
													46	1.853
													47	0.991
													48	0.388
													49	0.259
													50	5.213
													51	0.345
													52	1.163
													53	0.345
													54	0.603
													55	2.197
													56	0.345
													57	2.283
													58	0.388
													59	0.302
													60	0.259
													61	0.56
													62	0.862
													63	1.68
													64	0.259
													65	0.259
													66	3.662
													67	0.603
													68	0.215
													69	0.215
											3	136.834	1	1.163
													2	1.336
													3	0.259
													4	2.283
													5	0.517
													6	3.878
													7	3.748
													8	0.776
													9	0.345
													10	1.379
													11	1.379
													12	1.723
													13	3.145
													14	0.215
													15	0.259
													16	0.259
													17	1.163
													18	0.474
													19	2.327
													20	1.034
													21	0.302
													22	8.186
													23	0.431
													24	1.293
													25	0.646
													26	2.456
													27	0.259
													28	4.998
													29	0.819
													30	0.431
													31	3.619
													32	1.206
													33	0.991
													34	1.723
													35	0.905
													36	0.345
													37	1.034
													38	1.766
													39	2.671
													40	0.215
													41	0.345
													42	0.388
													43	1.896
													44	0.646
													45	0.732
													46	0.259
													47	0.345
													48	0.56
													49	0.259
													50	0.776
													51	0.474
													52	0.646
													53	0.474
													54	0.259
													55	0.259

## Sheet: Supplemental Figure 5
Supplemental Figure 5d
	mios Genotype			mios; spo11 Genotype					mios; tsc2 Genotype
	+/-	-/-		+/-; +/uc73	+/-; uc73/uc73	-/-; +/uc73	-/-; uc73/uc73		+/-; +/+	+/-; +/vu242	-/-; +/+	-/-; +/vu242
Length (mm)	20	17		23	22	19	26		20	18	17	16
	20	16.5		23	23	21.5	20		18	21	17	16
	18.5	16		24	23	19	21		22	17	18	15
	20	17		23.5	24	20	25		19	20	18	17
	21	15.5		23	20	22			17	19		17
	19	16			30	22			15	18		19
	18	16			31				19	18
	18	16							17	19
	17	16							20
	18	16							21
	16	15
	15	17
	17	17.5
	15	17
	15	17
	15	15.5
	16	17
	15.5	16
	15	16.5
	15	15
	22
	19
	21
	20
	20
	18
	19
	17
	20
	19
	17.5
	18
	16
	15
	17.5

[truncated: 2 more sheets: Supplemental Figure 6, Supplemental Figure 8]
